# Supplementary material for: Repellency Mechanism of Natural Guar Gum-Based Film Incorporated with Citral against Brown Planthopper, Nilaparvata lugens (Stål) (Hemiptera: Delphacidae)
Source: Int J Mol Sci. 2022 Jan 11;23(2):758. doi: 10.3390/ijms23020758 (PMC8776237; doi:10.3390/ijms23020758)
Supplement: Supplementary file 1 [file ijms-23-00758-s001.zip]

Archive with 21 entries (20 files):
- ╘¡╩╝╩2╛▌/
- ╘¡╩╝╩2╛▌/(a).tif
- ╘¡╩╝╩2╛▌/(b).tif
- ╘¡╩╝╩2╛▌/(c).tif
- ╘¡╩╝╩2╛▌/differential gene ú¿2021.10.19ú⌐.xls
- ╘¡╩╝╩2╛▌/Dilution curve.pdf
- ╘¡╩╝╩2╛▌/EPG.xlsx
- ╘¡╩╝╩2╛▌/Feeding Choice Test+Olfactory Reaction Analysis.xlsx
- ╘¡╩╝╩2╛▌/GO_class.xls
- ╘¡╩╝╩2╛▌/KEGG_enrichment.xls
- ╘¡╩╝╩2╛▌/qRT-PCR.xls
- ╘¡╩╝╩2╛▌/╚í╩│╟≈▒▄┬╩ú¿bú⌐.tif
- ╘¡╩╝╩2╛▌/╚í╩│╟≈▒▄│μ╩2ú¿aú⌐.tif
- ╘¡╩╝╩2╛▌/╨ß╛⌡╥╟│μ╩2ú¿aú⌐.tif
- ╘¡╩╝╩2╛▌/╨ß╛⌡╥╟╟≈▒▄┬╩ú¿bú⌐.tif
- ╘¡╩╝╩2╛▌/╬ó╨┼═╝╞1⁄4_20220107154434.jpg
- ╘¡╩╝╩2╛▌/╬ó╨┼═╝╞1⁄4_20220107154448.jpg
- ╘¡╩╝╩2╛▌/╬ó╨┼═╝╞1⁄4_20220107154459.jpg
- ╘¡╩╝╩2╛▌/╬ó╨┼═╝╞1⁄4_20220107154508.jpg
- ╘¡╩╝╩2╛▌/╬ó╨┼═╝╞1⁄4_20220107154519.jpg
- ╘¡╩╝╩2╛▌/╬ó╨┼═╝╞1⁄4_20220107154527.jpg
