# Supplementary material for: Repellency Mechanism of Natural Guar Gum-Based Film Incorporated with Citral against Brown Planthopper, Nilaparvata lugens (Stål) (Hemiptera: Delphacidae)
Source: Int J Mol Sci. 2022 Jan 11;23(2):758. doi: 10.3390/ijms23020758 (PMC8776237; doi:10.3390/ijms23020758)
Supplement: Supplementary file 1 [file ijms-23-00758-s001.zip › ╘¡╩╝╩2╛▌/differential gene ú¿2021.10.19ú⌐.xls]

#ID	gene_name	A-1_FPKM	A-1_count	A-2_FPKM	A-2_count	A-3_FPKM	A-3_count	E-1_FPKM	E-1_count	E-2_FPKM	E-2_count	E-3_FPKM	E-3_count	Pvalue	log2FC	regulated	COG_class	COG_class_annotation	GO_annotation	KEGG_annotation	KEGG_pathway_annotation	KOG_class	KOG_class_annotation	Pfam_annotation	Swiss_Prot_annotation	eggNOG_class	eggNOG_class_annotation	NR_annotation	GO_second_level_annotation
Nilaparvata_lugens_newGene_10506	--	2.36166	112	2.9175	131	2.673491	114	1.000361	48	1.516119	57	1.228119	54	0.000497480494209715	1.11910722735486	up	--	--	--	--	--	--	--	--	--	--	--	--	--
Nilaparvata_lugens_newGene_10555	--	0.095166	2	0.0	0	0.107167	2	3.222729	68	6.008664	98	2.776441	54	1.1151990027196e-17	-5.71888154703286	down	--	--	--	--	--	--	--	--	--	--	--	uncharacterized protein LOC111062956 [Nilaparvata lugens]	--
Nilaparvata_lugens_newGene_10835	--	4.787552	181	5.848171000000001	216	4.259557000000001	141	8.379314	321	7.512033	230	7.614863000000001	269	0.00536904393984087	-0.635910056218656	down	--	--	--	K13218|1.13969e-07|ame:552709|K13218 polypyrimidine tract-binding protein 1 | (RefSeq) heph; polypyrimidine tract-binding protein 1	--	--	--	--	--	S	Function unknown	hypothetical protein X777_15839 [Ooceraea biroi]	--
Nilaparvata_lugens_newGene_10894	--	11.968725	1304	11.851686	1232	11.280632	1107	6.786364	749	8.060202	690	7.500631	762	2.35971704048794e-06	0.686431463286537	up	--	--	--	--	--	--	--	--	--	--	--	--	--
Nilaparvata_lugens_newGene_11228	--	18.58209	343	20.924969	369	9.896397	165	7.098576	133	8.003674	116	5.921016	102	1.48236345442209e-05	1.26850066816807	up	--	--	--	--	--	--	--	--	--	--	--	--	--
Nilaparvata_lugens_newGene_11294	--	1.483796	151	1.4179	138	1.125514	104	0.422165	44	0.969173	78	0.517912	50	0.00186308188533564	1.11018018064169	up	--	--	--	--	--	--	--	--	--	S	Function unknown	uncharacterized protein LOC111044178 [Nilaparvata lugens]	--
Nilaparvata_lugens_newGene_11373	--	6.757322	367	6.607377	342	6.216063	304	3.946477	217	4.234581	181	3.065493	155	8.03525281599461e-05	0.839376778065156	up	--	--	--	--	--	--	--	--	--	--	--	--	--
Nilaparvata_lugens_newGene_11903	--	10.925362	197	15.965072	270	6.180626	100	4.095507	74	6.3228279999999994	90	3.903927	67	0.000692187467733653	1.22467023177783	up	--	--	--	--	--	--	--	--	--	--	--	uncharacterized protein LOC111050001 isoform X3 [Nilaparvata lugens]	--
Nilaparvata_lugens_newGene_11936	--	7.130840999999999	412	5.5695049999999995	294	6.408488	328	0.688413	63	0.8786430000000001	47	1.5687099999999998	67	2.74098911604935e-22	2.51298345821642	up	--	--	--	K11268|4.86278e-08|nve:NEMVE_v1g86380|K11268 N-acetyltransferase [EC:2.3.1.-] | (RefSeq) hypothetical protein	--	--	--	ESCO1/2 acetyl-transferase	--	S	Function unknown	N-acetyltransferase ESCO2 [Onthophagus taurus]	--
Nilaparvata_lugens_newGene_12633	--	14.949214	1098	4.644317	326	13.970237	923	5.239331	390	3.9404369999999997	198	8.293595	567	0.00735133180129569	1.00955653064264	up	--	--	--	--	--	--	--	--	--	--	--	PREDICTED: muscle M-line assembly protein unc-89 isoform X6 [Polistes dominula]	--
Nilaparvata_lugens_newGene_12782	--	3.2905230000000003	107	2.56879	79	1.945669	56	0.648549	22	1.091138	29	1.58067	54	0.0092139007336095	1.13311177331919	up	--	--	--	--	--	--	--	--	--	--	--	salivary protein [Nilaparvata lugens]	--
Nilaparvata_lugens_newGene_12887	--	2.688676	220	2.506921	196	3.066522	226	1.111232	92	1.843892	119	2.00244	153	0.00791536011296485	0.767269644517407	up	--	--	--	--	--	--	--	--	--	--	--	--	--
Nilaparvata_lugens_newGene_13049	--	2.654261	95	3.161532	108	3.920501	127	0.585606	22	0.749415	22	0.471806	16	4.15204038602677e-10	2.42690629360953	up	--	--	--	--	--	--	--	--	--	--	--	--	--
Nilaparvata_lugens_newGene_13268	--	0.837889	31	0.40718699999999997	18	0.969724	27	1.710518	104	1.3877160000000002	45	0.8167709999999999	36	0.00571435048782906	-1.26576458263496	down	--	--	--	--	--	--	--	--	--	--	--	uncharacterized protein LOC111051173 [Nilaparvata lugens]	--
Nilaparvata_lugens_newGene_1388	--	31.609908000000004	4378	29.057053	4056	31.789845999999997	4105	23.185956	3395	22.608709	2182	15.289954000000002	1976	1.17091823324631e-05	0.719627491070687	up	--	--	--	--	--	--	--	Prokineticin	Astakine OS=Penaeus monodon OX=6687 PE=2 SV=1	S	Function unknown	astakine-like isoform X2 [Cimex lectularius]	--
Nilaparvata_lugens_newGene_13948	--	1.744086	190	1.995723	207	1.116704	110	0.831741	92	0.8931	77	0.575317	59	0.000446192684550701	1.1083593320341	up	--	--	--	--	--	--	--	--	--	S	Function unknown	uncharacterized protein LOC111044178 [Nilaparvata lugens]	--
Nilaparvata_lugens_newGene_14178	--	2.1995430000000002	195	2.539573	214	3.917167	315	1.202137	88	1.335147	96	0.6301950000000001	55	2.32150221554277e-06	1.57054455204864	up	--	--	--	--	--	--	--	--	Retrovirus-related Pol polyprotein from transposon 297 OS=Drosophila melanogaster OX=7227 GN=pol PE=3 SV=1	L	Replication, recombination and repair	hypothetical protein B7P43_G05214, partial [Cryptotermes secundus]	--
Nilaparvata_lugens_newGene_1426	--	54.023179999999996	894	130.66493300000002	2057	102.052666	1520	50.902561	853	49.299738000000005	641	74.872067	1154	0.00600581986677674	0.740440712648439	up	--	--	--	--	--	--	--	--	--	--	--	--	--
Nilaparvata_lugens_newGene_14597	--	2.370443	289	2.314287	236	2.9496379999999998	312	2.152676	238	1.369913	102	1.182612	127	0.00193504098465115	0.856467427869809	up	--	--	--	--	--	--	--	--	--	--	--	--	--
Nilaparvata_lugens_newGene_14719	--	2.474246	213	1.86097	122	1.122527	121	2.568787	327	3.3289340000000003	207	5.044282	296	0.000575135710975331	-0.894480384970621	down	--	--	--	--	--	[R]	General function prediction only	Zinc-finger double domain;; C2H2-type zinc-finger domain;; Zinc finger, C2H2 type;; C2H2-type zinc finger;; Zinc-finger double-stranded RNA-binding	Protein glass OS=Drosophila virilis OX=7244 GN=gl PE=3 SV=1	S	Function unknown	gastrula zinc finger protein XlCGF57.1-like [Nilaparvata lugens]	--
Nilaparvata_lugens_newGene_14860	--	34.935165	888	40.248508	975	37.955452	868	71.158569	1829	80.670479	1609	47.857021	1132	1.02787154539444e-05	-0.775157624391527	down	--	--	--	--	--	--	--	--	--	--	--	--	--
Nilaparvata_lugens_newGene_1575	--	4.3196	197	5.022365	219	10.384878	427	2.46591	114	0.696386	25	1.921882	82	4.7217934493148e-06	1.98913462997334	up	--	--	--	--	--	--	--	--	--	--	--	--	--
Nilaparvata_lugens_newGene_1577	--	2.412704	443	2.730453	478	4.408406	729	0.920853	172	1.003952	145	0.824045	141	7.14287788192079e-13	1.83683637355212	up	--	--	--	--	--	[R]	General function prediction only	Reverse transcriptase (RNA-dependent DNA polymerase);; Zinc knuckle	Retrovirus-related Pol polyprotein from transposon 297 OS=Drosophila melanogaster OX=7227 GN=pol PE=3 SV=1	L	Replication, recombination and repair	hypothetical protein B7P43_G05214, partial [Cryptotermes secundus]	--
Nilaparvata_lugens_newGene_16412	--	1.836527	339	2.350382	414	2.089698	348	1.105939	207	1.429218	208	1.083791	187	0.000126055049690832	0.831371388310929	up	--	--	--	--	--	--	--	--	--	--	--	--	--
Nilaparvata_lugens_newGene_16515	--	1.4395350000000002	89	1.6930669999999999	97	2.082681	111	0.964352	60	0.833004	41	0.650726	36	0.00118747240718519	1.10422865383703	up	--	--	--	--	--	--	--	--	--	--	--	--	--
Nilaparvata_lugens_newGene_16575	--	4.725786	114	5.274094	121	2.663788	58	2.417854	59	1.803164	35	1.517546	34	0.00188778521611367	1.16498001604794	up	--	--	--	--	--	--	--	--	--	--	--	--	--
Nilaparvata_lugens_newGene_16579	--	4.781685	112	6.041131	135	2.174629	46	2.155761	52	2.168102	40	1.716056	38	0.00575800851515784	1.1236126943547	up	--	--	--	--	--	--	--	--	--	--	--	--	--
Nilaparvata_lugens_newGene_17707	--	201.136993	2089	265.968292	2633	260.368195	2434	523.917664	5504	412.639435	3364	290.88382	2813	0.000260276315993001	-0.707951149113475	down	--	--	--	--	--	--	--	--	--	--	--	--	--
Nilaparvata_lugens_newGene_17833	--	36.308609	870	30.525066	697	27.286631	588	15.815168	384	18.40062	346	25.014088	558	0.000617901046375963	0.694647629920652	up	--	--	--	--	--	--	--	--	--	--	--	--	--
Nilaparvata_lugens_newGene_17848	--	3.9106000000000005	208	2.560199	136	2.8932590000000005	150	0.773648	33	1.89662	71	2.145524	80	0.000469202933673867	1.34003410163422	up	--	--	--	--	--	--	--	--	--	--	--	--	--
Nilaparvata_lugens_newGene_18014	--	3.469657	332	3.501718	319	4.877977	420	3.080512	298	2.445117	184	2.485713	222	0.00754679682453867	0.601928165047428	up	--	--	--	--	--	--	--	--	--	--	--	--	--
Nilaparvata_lugens_newGene_1811	--	17.573884	952	18.87763	1008	11.180250000000001	774	8.934621	710	9.843361	543	5.255542999999999	327	0.000387759262059216	0.763766093656319	up	--	--	--	--	--	--	--	--	--	--	--	--	--
Nilaparvata_lugens_newGene_18537	--	0.776681	32	1.682364	66	2.053676	76	0.747639	31	0.443363	15	0.520044	20	0.0024194669450047	1.41241221614251	up	[ET]	Amino acid transport and metabolism;; Signal transduction mechanisms	Molecular Function: ionotropic glutamate receptor activity (GO:0004970);; Molecular Function: extracellular-glutamate-gated ion channel activity (GO:0005234);; Cellular Component: integral component of membrane (GO:0016021);; Cellular Component: cell junction (GO:0030054);; Biological Process: ion transmembrane transport (GO:0034220);; Biological Process: ionotropic glutamate receptor signaling p…	K05313|0|tca:657222|K05313 glutamate receptor, ionotropic, invertebrate | (RefSeq) glutamate receptor 1	Neuroactive ligand-receptor interaction (ko04080)	[PET]	Inorganic ion transport and metabolism;; Amino acid transport and metabolism;; Signal transduction mechanisms	Ligand-gated ion channel;; Ligated ion channel L-glutamate- and glycine-binding site;; Receptor family ligand binding region;; Bacterial extracellular solute-binding proteins, family 3	Glutamate receptor 1 OS=Drosophila melanogaster OX=7227 GN=GluRIA PE=1 SV=2	U	Intracellular trafficking, secretion, and vesicular transport	glutamate receptor 1 [Cimex lectularius]	biological process: cellular process (GO:0009987);; biological process: signaling (GO:0023052);; biological process: single-organism process (GO:0044699);; biological process: response to stimulus (GO:0050896);; biological process: localization (GO:0051179);; biological process: biological regulation (GO:0065007);; molecular function: signal transducer activity (GO:0004871);; molecular function: …
Nilaparvata_lugens_newGene_18583	--	4.718676	268	6.206285	321	6.090415	301	2.489749	139	2.533115	109	2.646002	134	3.25028812512729e-07	1.19623232972195	up	--	--	--	--	--	--	--	--	--	--	--	uncharacterized protein LOC111063808, partial [Nilaparvata lugens]	--
Nilaparvata_lugens_newGene_18711	--	8.576064	893	7.208509	716	8.079122	757	3.461575	365	2.217878	182	2.512932	244	1.53312785574105e-16	1.57552380400113	up	--	--	--	--	--	--	--	--	--	--	--	--	--
Nilaparvata_lugens_newGene_18985	--	0.664233	14	0.650255	13	0.427769	8	3.0160780000000003	61	1.571811	26	2.0349619999999997	30	0.000294406667751836	-1.73204846871861	down	--	--	--	--	--	--	--	--	--	--	--	uncharacterized protein LOC111062021 [Nilaparvata lugens]	--
Nilaparvata_lugens_newGene_19154	--	10.508543999999999	917	9.258315	770	10.488949999999999	818	6.713082	562	4.587123	304	5.1857	400	9.93794018099802e-09	0.977186546435488	up	--	--	Molecular Function: zinc ion binding (GO:0008270);; Cellular Component: integral component of membrane (GO:0016021);;	--	--	--	--	--	Protein goliath OS=Drosophila melanogaster OX=7227 GN=gol PE=2 SV=3	O	Posttranslational modification, protein turnover, chaperones	PREDICTED: protein goliath [Bemisia tabaci]	molecular function: binding (GO:0005488);; cellular component: membrane (GO:0016020);; cellular component: membrane part (GO:0044425)
Nilaparvata_lugens_newGene_19378	--	3.508378	262	3.817685	271	4.018363	270	6.958278	524	5.554378	325	5.332262	370	0.00195179167721764	-0.612206945789756	down	--	--	--	--	--	--	--	--	--	--	--	--	--
Nilaparvata_lugens_newGene_19536	--	1.796128	52	1.727228	48	2.235495	59	0.203855	6	0.088159	2	0.509282	14	1.53926209677607e-07	2.81879490668721	up	--	--	--	--	--	[R]	General function prediction only	--	--	S	Function unknown	uncharacterized protein LOC111051565 [Nilaparvata lugens]	--
Nilaparvata_lugens_newGene_19560	--	7.152344	1634	7.539873	1643	7.132703	1467	4.911178	1136	4.790069	860	3.976667	847	2.86913698604864e-07	0.712623260622977	up	--	--	--	--	--	--	--	--	--	--	--	--	--
Nilaparvata_lugens_newGene_19691	--	2900.246094	28290	2610.660645	24278	2044.83667	17953	1082.390747	10682	1141.878296	8744	1198.829224	10891	5.67626195805509e-13	1.17405605150471	up	--	--	--	--	--	--	--	--	--	--	--	--	--
Nilaparvata_lugens_newGene_19693	--	32.937447000000006	2234	35.250186	2266	25.765945000000002	1572	14.721219000000001	1016	13.596987	722	15.884144000000001	1005	3.4942039253911e-12	1.11392649543488	up	--	--	--	--	--	--	--	--	--	--	--	--	--
Nilaparvata_lugens_newGene_20163	--	18.479214	5151	8.943779	2385	3.683218	923	21.30593	5972	22.500906999999998	4899	29.617883	7619	0.0015384862629884	-1.20815618884444	down	--	--	--	--	--	--	--	--	--	--	--	uncharacterized protein LOC111031845 [Myzus persicae]	--
Nilaparvata_lugens_newGene_20216	--	12.178221	237	14.010024	272	4.691647000000001	87	5.514704	115	4.334319	69	5.056198	93	0.00322409064375117	1.06704123570208	up	--	--	--	--	--	--	--	--	--	--	--	--	--
Nilaparvata_lugens_newGene_20265	--	10.516042999999998	701	15.597899	944	13.611465999999998	766	9.861383000000002	587	7.830678999999999	361	9.507752	552	0.000215068093941877	0.672628359203818	up	--	--	--	--	--	--	--	--	--	--	--	--	--
Nilaparvata_lugens_newGene_20766	--	6.424163	923	6.710819	931	5.507555	718	2.225744	329	2.134977	244	1.522436	207	5.21394012555746e-21	1.6924325161444	up	--	--	--	--	--	--	--	--	--	--	--	--	--
Nilaparvata_lugens_newGene_20798	--	13.713197	128	11.734163	104	16.265106	137	26.432444	249	25.160051	184	21.412155	186	0.00298446552958302	-0.764340986484161	down	--	--	Molecular Function: nucleic acid binding (GO:0003676);; Cellular Component: nucleus (GO:0005634);;	K10610|1.23818e-50|ame:412593|K10610 DNA damage-binding protein 1 | (RefSeq) DNA damage-binding protein 1	Nucleotide excision repair (ko03420);; Ubiquitin mediated proteolysis (ko04120)	[L]	Replication, recombination and repair	CPSF A subunit region	DNA damage-binding protein 1 OS=Drosophila melanogaster OX=7227 GN=pic PE=1 SV=1	L	Replication, recombination and repair	DNA damage-binding protein 1 [Nilaparvata lugens]	molecular function: binding (GO:0005488);; cellular component: cell (GO:0005623);; cellular component: organelle (GO:0043226);; cellular component: cell part (GO:0044464)
Nilaparvata_lugens_newGene_20820	--	11.602617	262	6.823184	147	12.457439	253	6.88079	157	4.943656	88	4.619822	97	0.0015211015254272	0.948467362321457	up	--	--	--	--	--	--	--	--	--	S	Function unknown	nose resistant to fluoxetine protein 6-like [Nilaparvata lugens]	--
Nilaparvata_lugens_newGene_21851	--	0.551361	45	0.587879	46	0.416118	31	1.120317	92	1.058257	67	1.091086	82	0.00343934781915144	-1.01166425426247	down	--	--	--	--	--	--	--	--	--	--	--	--	--
Nilaparvata_lugens_newGene_21923	--	0.408289	31	1.328179	94	0.191166	13	1.488877	112	2.472275	144	1.517882	105	0.00649706173749399	-1.4602873119871	down	--	--	Cellular Component: integral component of membrane (GO:0016021);;	--	--	[W]	Extracellular structures	--	Integrin alpha-PS1 OS=Drosophila melanogaster OX=7227 GN=mew PE=1 SV=2	U	Intracellular trafficking, secretion, and vesicular transport	integrin alpha-PS1 [Nilaparvata lugens]	cellular component: membrane (GO:0016020);; cellular component: membrane part (GO:0044425)
Nilaparvata_lugens_newGene_22567	--	0.905423	15	0.671958	11	0.0	0	2.209435	36	2.251984	29	1.97131	30	0.00114521704689488	-1.91740330871679	down	--	--	--	--	--	--	--	--	--	--	--	uncharacterized protein LOC111060436 [Nilaparvata lugens]	--
Nilaparvata_lugens_newGene_22962	--	5.365253	816	0.74846	101	5.6192649999999995	754	1.488861	213	1.370775	153	1.227229	163	0.00104526946336958	1.64197003155174	up	--	--	--	--	--	--	--	--	--	--	--	--	--
Nilaparvata_lugens_newGene_23125	--	33.275161000000004	581	28.592508	484	30.701173999999998	490	74.410006	1359	64.698663	886	60.191618999999996	1019	4.68182854178197e-13	-1.0882394596333	down	--	--	--	--	--	--	--	--	--	--	--	--	--
Nilaparvata_lugens_newGene_23621	--	0.393631	40	0.130921	13	0.246826	23	1.902543	196	0.485604	39	0.385855	37	0.00287620390202455	-1.78031791094326	down	--	--	--	--	--	--	--	--	--	--	--	--	--
Nilaparvata_lugens_newGene_24051	--	3.532388	202	3.357806	184	3.786355	195	1.72507	100	1.825018	82	1.130162	61	1.20306795949218e-05	1.22968503305846	up	--	--	--	K15728|2.47711e-25|aec:105149560|K15728 phosphatidate phosphatase LPIN [EC:3.1.3.4] | (RefSeq) phosphatidate phosphatase LPIN2	Glycerolipid metabolism (ko00561);; Glycerophospholipid metabolism (ko00564)	[NI]	Cell motility;; Lipid transport and metabolism	--	--	S	Function unknown	phosphatidate phosphatase LPIN2-like isoform X3 [Nilaparvata lugens]	--
Nilaparvata_lugens_newGene_2427	--	34.822272	629	28.392622	489	34.379996	556	9.699831	184	9.632953	134	9.252876	159	1.34866437646999e-19	1.78549806929723	up	[P]	Inorganic ion transport and metabolism	Biological Process: metabolic process (GO:0008152);; Molecular Function: sulfuric ester hydrolase activity (GO:0008484);; Cellular Component: integral component of membrane (GO:0016021);;	--	--	[R]	General function prediction only	Sulfatase;; Type I phosphodiesterase / nucleotide pyrophosphatase	Arylsulfatase OS=Strongylocentrotus purpuratus OX=7668 PE=2 SV=1	P	Inorganic ion transport and metabolism	uncharacterized protein LOC111044180 [Nilaparvata lugens]	biological process: metabolic process (GO:0008152);; molecular function: catalytic activity (GO:0003824);; cellular component: membrane (GO:0016020);; cellular component: membrane part (GO:0044425)
Nilaparvata_lugens_newGene_25278	--	0.991513	44	2.197729	92	0.756857	30	0.475515	22	0.476604	17	0.412136	18	0.00185475504914373	1.50002983944642	up	--	--	--	--	--	--	--	--	--	--	--	--	--
Nilaparvata_lugens_newGene_25314	--	2.352217	696	2.799146	790	2.887902	769	1.693449	507	1.737545	404	1.44245	398	3.58206644254931e-06	0.761448930457333	up	--	--	--	--	--	--	--	--	--	--	--	--	--
Nilaparvata_lugens_newGene_25688	--	4.6120540000000005	620	2.644208	305	3.991531	457	1.701876	182	0.900381	85	1.0431460000000001	113	4.61304371274388e-11	1.85714082715448	up	--	--	--	--	--	--	--	Reverse transcriptase (RNA-dependent DNA polymerase);; Integrase core domain;; Zinc knuckle	Retrovirus-related Pol polyprotein from transposon 17.6 OS=Drosophila melanogaster OX=7227 GN=pol PE=3 SV=1	L	Replication, recombination and repair	hypothetical protein B7P43_G05214, partial [Cryptotermes secundus]	--
Nilaparvata_lugens_newGene_25756	--	1.206995	237	2.654063	387	1.416432	250	0.687691	137	0.839045	130	1.134214	208	0.00327306035303095	0.8405666691451	up	--	--	--	--	--	--	--	--	--	--	--	--	--
Nilaparvata_lugens_newGene_26117	--	54.54493	872	58.298714	888	77.514275	1115	26.873018	435	35.732361	448	55.256752	822	0.00356920350710629	0.719600483331679	up	--	--	--	--	--	--	--	--	--	--	--	--	--
Nilaparvata_lugens_newGene_26304	--	0.614403	51	0.0	0	0.654395	48	5.099124	421	3.164769	203	1.684654	128	0.000188592195201865	-2.90043661944744	down	--	--	--	--	--	--	--	--	--	--	--	--	--
Nilaparvata_lugens_newGene_27025	--	20.021317	1514	11.172403	650	18.734388	1281	2.746614	139	14.463202	642	0.7419169999999999	39	0.00486761801120758	1.91472985200241	up	--	--	--	--	--	--	--	--	--	--	--	--	--
Nilaparvata_lugens_newGene_27254	--	3.241656	79	2.38273	69	2.803733	63	1.174685	36	1.366418	24	1.371211	39	0.00331056627209358	1.06194201852724	up	--	--	--	--	--	--	--	--	--	--	--	--	--
Nilaparvata_lugens_newGene_27381	--	10.266028	2486	11.558057	2668	10.844256	2363	6.365618	1559	5.578969	1061	7.530556	1698	1.28846167478794e-06	0.778319646387282	up	--	--	--	--	--	--	--	--	--	--	--	--	--
Nilaparvata_lugens_newGene_27557	--	14.823964	526	14.190172	480	13.699351	438	8.573021	308	9.313725	260	8.682399	287	5.62371740131037e-05	0.720571291187891	up	--	--	--	K08654|6.16154e-07|api:100164716|K08654 proprotein convertase subtilisin/kexin type 5 [EC:3.4.21.-] | (RefSeq) furin-like protease 2	--	--	--	Peptidase S8 pro-domain	--	S	Function unknown	seminal fluid protein, partial [Nilaparvata lugens]	--
Nilaparvata_lugens_newGene_29571	--	0.577599	45	0.722145	53	0.50736	35	0.077198	6	0.365378	22	0.181502	13	0.00253016159112665	1.5961349603313	up	--	--	--	--	--	--	--	--	--	S	Function unknown	uncharacterized protein LOC111056478 isoform X2 [Nilaparvata lugens]	--
Nilaparvata_lugens_newGene_3005	--	4.589817	93	4.617532	89	5.688844	103	0.683906	14	2.189257	35	1.5242	29	3.26282230760505e-05	1.79316487392986	up	--	--	--	--	--	--	--	Kunitz/Bovine pancreatic trypsin inhibitor domain	--	O	Posttranslational modification, protein turnover, chaperones	PI-actitoxin-Axm2b-like [Nilaparvata lugens]	--
Nilaparvata_lugens_newGene_301	--	18.779577	371	22.984493	433	25.04308	444	14.14269	282	9.274323	144	16.245102	298	0.00126907368516428	0.783838663218841	up	--	--	--	--	--	--	--	--	--	--	--	3-phosphoinositide-dependent protein kinase 1-like [Nilaparvata lugens]	--
Nilaparvata_lugens_newGene_30372	--	6.208855	668	5.658817	580	5.937817	575	3.471163	378	2.946088	249	3.175209	318	4.96773738759646e-08	0.926944360162113	up	--	--	--	--	--	--	--	--	--	--	--	--	--
Nilaparvata_lugens_newGene_31078	--	0.804977	152	1.388193	249	1.610813	273	0.852418	163	0.605198	90	0.384886	68	0.00138512460337595	1.08644395073282	up	--	--	--	--	--	--	--	--	--	--	--	--	--
Nilaparvata_lugens_newGene_31110	--	0.40682	18	0.724634	30	0.957703	37	1.483263	65	2.494515	84	1.187131	48	0.00494826721601379	-1.24818475872415	down	--	--	--	--	--	--	--	--	--	--	--	--	--
Nilaparvata_lugens_newGene_31407	--	6.9784939999999995	777	6.431278000000001	675	5.002528	507	4.583686	528	3.0335609999999997	291	3.7167640000000004	406	0.000362887093012413	0.658308064487652	up	--	--	Molecular Function: sterol esterase activity (GO:0004771);; Molecular Function: triglyceride lipase activity (GO:0004806);;	--	--	[S]	Function unknown	--	--	S	Function unknown	tubulin-specific chaperone cofactor E-like protein [Zootermopsis nevadensis]	molecular function: catalytic activity (GO:0003824)
Nilaparvata_lugens_newGene_31408	--	12.401986999999998	1327	10.824208000000002	1149	9.145942	981	5.756383	665	8.745431	802	6.811006	693	0.000447697178884603	0.617133287352508	up	--	--	Molecular Function: sterol esterase activity (GO:0004771);; Molecular Function: triglyceride lipase activity (GO:0004806);;	--	--	[S]	Function unknown	--	--	S	Function unknown	tubulin-specific chaperone cofactor E-like protein [Zootermopsis nevadensis]	molecular function: catalytic activity (GO:0003824)
Nilaparvata_lugens_newGene_31495	--	4.394246	706	6.185478	947	4.826981	698	3.473717	565	2.991812	378	3.010202	451	1.86424580219741e-05	0.736034051400616	up	--	--	--	--	--	--	--	--	--	--	--	--	--
Nilaparvata_lugens_newGene_32400	--	2.973846	137	2.886356	126	3.199039	132	1.656092	77	1.105479	40	1.331098	57	0.000100868304339887	1.17408376463475	up	--	--	--	--	--	--	--	--	--	--	--	--	--
Nilaparvata_lugens_newGene_32402	--	6.35646	497	8.078474	504	8.864193	421	2.9231160000000003	218	2.281419	146	2.234292	150	9.45105050470394e-13	1.44629005851585	up	--	--	--	--	--	--	--	--	--	--	--	--	--
Nilaparvata_lugens_newGene_32619	--	4.173405	116	3.681216	101	3.909314	101	0.660914	15	1.893379	39	1.837479	39	6.80142780116686e-05	1.68990689480622	up	--	--	Molecular Function: cytochrome-c oxidase activity (GO:0004129);; Cellular Component: integral component of membrane (GO:0016021);; Biological Process: hydrogen ion transmembrane transport (GO:1902600);;	K02263|2.64101e-07|bmor:780848|K02263 cytochrome c oxidase subunit 4 | (RefSeq) cytochrome c oxidase polypeptide IV	Oxidative phosphorylation (ko00190)	[C]	Energy production and conversion	--	--	O	Posttranslational modification, protein turnover, chaperones	cytochrome c oxidase subunit 4 isoform 2, mitochondrial-like [Nilaparvata lugens]	biological process: metabolic process (GO:0008152);; biological process: single-organism process (GO:0044699);; biological process: localization (GO:0051179);; molecular function: catalytic activity (GO:0003824);; molecular function: transporter activity (GO:0005215);; molecular function: electron carrier activity (GO:0009055);; cellular component: membrane (GO:0016020);; cellular component: memb…
Nilaparvata_lugens_newGene_3272	--	12.767756	1304	9.626706	937	11.313095	1040	5.496262	568	5.268725	423	4.229027	403	1.72004079411458e-13	1.20688906248301	up	--	--	--	--	--	--	--	--	--	--	--	--	--
Nilaparvata_lugens_newGene_32797	--	0.115127	21	0.177712	31	0.17834	29	0.304724	55	0.322436	46	0.649082	108	0.00192560115456473	-1.39096535014716	down	--	--	--	--	--	--	--	--	--	S	Function unknown	--	--
Nilaparvata_lugens_newGene_3317	--	6.2970369999999996	690	6.0227710000000005	623	7.202898	516	3.011182	364	5.064887000000001	345	3.022007	325	8.95214059043677e-06	0.777612900941822	up	--	--	Cellular Component: gamma-tubulin ring complex (GO:0008274);; Biological Process: gamma-tubulin complex localization (GO:0033566);;	K04231|1.82425e-10|sko:102805647|K04231 galanin receptor 2 | (RefSeq) galanin receptor type 2-like	--	--	--	--	--	S	Function unknown	UPF0582 protein C13orf37-like protein [Crassostrea gigas]	cellular component: cell (GO:0005623);; cellular component: macromolecular complex (GO:0032991);; cellular component: organelle (GO:0043226);; cellular component: organelle part (GO:0044422);; cellular component: cell part (GO:0044464);; biological process: localization (GO:0051179)
Nilaparvata_lugens_newGene_33273	--	16.372519	1068	19.235378	1196	16.465483	967	12.345361	815	10.367939	531	8.036756	489	1.65428312834356e-06	0.800565813846565	up	--	--	--	--	--	--	--	--	--	--	--	--	--
Nilaparvata_lugens_newGene_33274	--	68.947357	5187	67.348267	4830	67.66993	4582	50.466206	3841	41.34536	2442	41.180874	2885	4.55159337511295e-06	0.655527610201208	up	[G]	Carbohydrate transport and metabolism	Molecular Function: nucleic acid binding (GO:0003676);; Molecular Function: alpha,alpha-trehalose-phosphate synthase (UDP-forming) activity (GO:0003825);; Molecular Function: trehalose-phosphatase activity (GO:0004805);; Biological Process: trehalose biosynthetic process (GO:0005992);; Biological Process: dephosphorylation (GO:0016311);; Molecular Function: protein dimerization activity (GO:00469…	K16055|0|phu:Phum_PHUM612040|K16055 trehalose 6-phosphate synthase/phosphatase [EC:2.4.1.15 3.1.3.12] | (RefSeq) alpha,alpha-trehalose-phosphate synthase subunit, putative	Starch and sucrose metabolism (ko00500)	[G]	Carbohydrate transport and metabolism	Glycosyltransferase family 20;; Trehalose-phosphatase;; Glycosyltransferase family 20	Alpha,alpha-trehalose-phosphate synthase [UDP-forming] A OS=Dictyostelium discoideum OX=44689 GN=tpsA PE=2 SV=1	G	Carbohydrate transport and metabolism	alpha,alpha-trehalose-phosphate synthase [UDP-forming]-like [Nilaparvata lugens]	molecular function: binding (GO:0005488);; molecular function: catalytic activity (GO:0003824);; biological process: metabolic process (GO:0008152);; biological process: cellular process (GO:0009987);; biological process: single-organism process (GO:0044699)
Nilaparvata_lugens_newGene_33906	--	8.120232	363	11.653425	496	4.280434	172	2.964325	134	4.193876	147	3.294806	137	0.000122746998007788	1.23557216725164	up	--	--	--	--	--	--	--	--	--	--	--	--	--
Nilaparvata_lugens_newGene_33983	--	3.05966	341	3.592946	381	3.473799	348	2.269923	256	2.324754	203	2.195423	228	0.00205025027904539	0.612851586904427	up	--	--	--	--	--	--	--	--	--	--	--	--	--
Nilaparvata_lugens_newGene_34037	--	14.400002	291	11.988231	231	19.095904	348	55.402447	988	39.059349	541	42.82357	806	1.4344110377338e-11	-1.4219159601852	down	--	--	--	--	--	--	--	--	--	--	--	--	--
Nilaparvata_lugens_newGene_3408	--	22.709173	761	7.881578	252	9.223235	279	4.32437	147	8.709779	230	3.17679	100	0.0010630552743694	1.3318314833757	up	--	--	Biological Process: metabolic process (GO:0008152);; Molecular Function: hydrolase activity (GO:0016787);;	--	--	--	--	--	--	--	--	esterase E4-like [Nilaparvata lugens]	biological process: metabolic process (GO:0008152);; molecular function: catalytic activity (GO:0003824)
Nilaparvata_lugens_newGene_3410	--	1177.180176	67805	1345.55896	73889	1078.866577	55932	848.26709	49431	980.402832	44331	602.693604	32331	0.000598765031475969	0.608452145967635	up	--	--	Biological Process: metabolic process (GO:0008152);; Molecular Function: hydrolase activity (GO:0016787);;	--	--	--	--	Carboxylesterase family	--	--	--	carboxylesterase [Nilaparvata lugens]	biological process: metabolic process (GO:0008152);; molecular function: catalytic activity (GO:0003824)
Nilaparvata_lugens_newGene_34163	--	7.395247	224	6.270427	181	5.808043	159	12.019544	368	8.669889	206	10.672588	301	0.00465381142579772	-0.650456132802224	down	--	--	--	--	--	--	--	--	--	--	--	--	--
Nilaparvata_lugens_newGene_35094	--	2.1851760000000002	66	2.93126	82	2.229715	57	1.6562160000000001	49	0.434823	11	0.597403	17	0.00189079404832249	1.4405524243667	up	--	--	--	--	--	--	--	--	--	--	--	uncharacterized protein LOC111060161 [Nilaparvata lugens]	--
Nilaparvata_lugens_newGene_35431	--	2.089821	59	2.941462	80	2.078805	53	1.810806	52	0.529954	12	0.857593	23	0.00996233541360377	1.16725219788115	up	--	--	--	--	--	--	--	--	--	--	--	--	--
Nilaparvata_lugens_newGene_36664	--	5.764755	1014	6.790385	1195	5.810309999999999	980	4.7082809999999995	666	4.5873930000000005	576	3.390145	478	1.81967896762552e-07	0.858478157794323	up	[TA]	Signal transduction mechanisms;; RNA processing and modification	--	--	--	--	--	Leucine Rich repeat	--	--	--	uncharacterized protein LOC111058109 [Nilaparvata lugens]	--
Nilaparvata_lugens_newGene_37119	--	0.760225	78	2.427034	322	0.942695	87	3.68643	408	2.52125	269	2.818025	363	0.0086256196046728	-1.11478140256303	down	--	--	--	--	--	[R]	General function prediction only	Zinc-finger double domain;; C2H2-type zinc-finger domain;; Zinc finger, C2H2 type;; C2H2-type zinc finger;; Collagenase;; Zinc-finger double-stranded RNA-binding;; Orsellinic acid/F9775 biosynthesis cluster protein D;; Zinc-finger of C2H2 type	Protein suppressor of hairy wing OS=Drosophila ananassae OX=7217 GN=su(Hw) PE=2 SV=1	S	Function unknown	gastrula zinc finger protein XlCGF17.1-like [Nilaparvata lugens]	--
Nilaparvata_lugens_newGene_37364	--	4.258201	430	3.801329	478	3.490022	415	1.106242	144	3.041874	314	1.021757	125	0.00163486672970205	1.08846757635397	up	--	--	--	--	--	--	--	--	--	--	--	altered inheritance of mitochondria protein 3-1-like isoform X2 [Nilaparvata lugens]	--
Nilaparvata_lugens_newGene_38	--	5.685673	312	5.92731	310	5.688783	281	3.563461	198	1.985497	86	1.693669	87	3.63956639033455e-06	1.2916474900033	up	--	--	Biological Process: macromolecule metabolic process (GO:0043170);; Biological Process: primary metabolic process (GO:0044238);;	--	--	[R]	General function prediction only	Reverse transcriptase (RNA-dependent DNA polymerase)	Retrovirus-related Pol polyprotein from transposon 297 OS=Drosophila melanogaster OX=7227 GN=pol PE=3 SV=1	L	Replication, recombination and repair	hypothetical protein B7P43_G05214, partial [Cryptotermes secundus]	biological process: metabolic process (GO:0008152)
Nilaparvata_lugens_newGene_38143	--	331.442623	13356	9.446904	703	254.947526	9663	91.604118	3733	63.181012	2002	10.232265	743	0.0058266812492951	1.87632504283424	up	--	--	--	--	--	--	--	--	C-1-tetrahydrofolate synthase, cytoplasmic OS=Drosophila melanogaster OX=7227 GN=pug PE=2 SV=4	S	Function unknown	uncharacterized protein LOC111049055 [Nilaparvata lugens]	--
Nilaparvata_lugens_newGene_38144	--	2.560532	71	1.916396	51	2.065818	51	0.905361	26	0.545664	12	0.951897	25	0.00046996000612808	1.43464197456092	up	--	--	--	--	--	--	--	--	--	--	--	--	--
Nilaparvata_lugens_newGene_39042	--	10.828122	613	11.318162000000001	620	12.751994999999999	642	9.451356	527	7.041859	307	7.042479999999999	362	0.000261000067162216	0.642625142611501	up	--	--	--	--	--	--	--	--	--	--	--	--	--
Nilaparvata_lugens_newGene_40032	--	11.057062	592	16.195443	787	16.316193	775	9.358067	500	3.463121	151	4.998931	258	4.56789782282429e-06	1.28339630905188	up	--	--	--	--	--	--	--	--	--	--	--	--	--
Nilaparvata_lugens_newGene_40419	--	76.255729	2760	102.03017	3701	102.95758799999999	3407	35.965026	1376	42.814537	1295	52.983965	1885	2.10555031062511e-08	1.08263739263797	up	--	--	--	--	--	--	--	--	--	--	--	uncharacterized protein LOC111051435 [Nilaparvata lugens]	--
Nilaparvata_lugens_newGene_4057	--	10.405885	257	9.813867	231	11.857844	263	16.40584	409	15.069313	292	18.169266	417	0.0039814366794909	-0.594536217494617	down	--	--	--	--	--	--	--	--	--	--	--	--	--
Nilaparvata_lugens_newGene_40678	--	23.969727	678	20.839298	562	22.458992	572	28.991444	830	32.944073	732	42.372662	1116	0.000771923839423666	-0.602846913169573	down	--	--	--	--	--	--	--	--	--	--	--	--	--
Nilaparvata_lugens_newGene_40883	--	5.830487	191	6.928348	217	7.387382	218	1.284411	43	2.459546	64	1.536236	47	7.30542452836919e-10	1.96783010715706	up	--	--	--	--	--	--	--	--	--	--	--	--	--
Nilaparvata_lugens_newGene_41084	--	2.191609	21	2.35411	21	2.501375	21	4.744842	45	6.998452	52	5.104665	45	0.00317237233932976	-1.21445103863753	down	--	--	--	--	--	--	--	--	--	S	Function unknown	uncharacterized protein LOC111061588, partial [Nilaparvata lugens]	--
Nilaparvata_lugens_newGene_41129	--	11.503824999999999	1239	13.572647	1386	13.368486	1296	7.73234	842	7.579559	642	7.490187000000001	752	7.12411167912515e-08	0.787154552208913	up	--	--	--	--	--	--	--	--	--	--	--	--	--
Nilaparvata_lugens_newGene_41286	--	39.177082	1151	46.444508	1301	21.714046	574	18.19799	541	24.266836	560	10.947356	300	0.000153533515039872	1.04736820075216	up	--	--	--	--	--	--	--	--	--	--	--	--	--
Nilaparvata_lugens_newGene_41342	--	18.898417	2716	20.165998	2335	18.575539	2403	8.439265	1227	8.054392	909	6.678853	756	1.20916692947027e-16	1.34255457177731	up	--	--	--	--	--	--	--	--	--	--	--	--	--
Nilaparvata_lugens_newGene_41393	--	30.906058999999996	1012	35.420203	1101	17.594891	525	19.182525000000002	641	18.205059	464	14.355748000000002	443	0.000782192034288043	0.730050297426055	up	--	--	--	--	--	--	--	--	--	S	Function unknown	uncharacterized protein LOC111063867 [Nilaparvata lugens]	--
Nilaparvata_lugens_newGene_41520	--	5.455119	486	5.160086	438	6.300195	505	9.741411	877	7.543845	527	9.044527	750	0.000455643440329317	-0.601103211433872	down	--	--	--	--	--	--	--	--	--	--	--	--	--
Nilaparvata_lugens_newGene_41604	--	2.422358	112	2.002313	89	2.838086	118	1.212686	57	1.454924	53	0.955616	42	0.00172396926472978	1.03716147564233	up	--	--	--	--	--	--	--	--	--	--	--	--	--
Nilaparvata_lugens_newGene_41888	--	29.606537	402	24.968151	323	27.365934	334	14.494804	199	15.728184	168	19.711033	249	0.000720209029324212	0.744747802039872	up	--	--	--	K13298|9.04176e-30|aec:105144031|K13298 dual 3',5'-cyclic-AMP and -GMP phosphodiesterase 11 [EC:3.1.4.17 3.1.4.35] | (RefSeq) dual 3',5'-cyclic-AMP and -GMP phosphodiesterase 11	Purine metabolism (ko00230)	[T]	Signal transduction mechanisms	--	Dual 3&apos;,5&apos;-cyclic-AMP and -GMP phosphodiesterase 11 OS=Drosophila melanogaster OX=7227 GN=Pde11 PE=1 SV=4	T	Signal transduction mechanisms	dual 3&apos;,5&apos;-cyclic-AMP and -GMP phosphodiesterase 11-like [Nilaparvata lugens]	--
Nilaparvata_lugens_newGene_42043	--	72.091735	1481	50.869119999999995	1146	65.80596	1278	14.745001	662	9.39065	501	6.73093	392	1.00360868998415e-13	1.30319481589015	up	--	--	--	--	--	--	--	--	--	--	--	--	--
Nilaparvata_lugens_newGene_42257	--	2.098499	56	2.086107	53	1.235163	30	0.401853	11	1.098515	23	0.787315	20	0.00827203534618446	1.27559253243494	up	--	--	--	--	--	--	--	--	--	--	--	--	--
Nilaparvata_lugens_newGene_42270	--	4.9094	275	4.614021	247	4.711196	238	7.621318	432	9.165901	404	7.28847	381	0.00021194116171269	-0.718994118434105	down	--	--	--	--	--	--	--	--	--	--	--	--	--
Nilaparvata_lugens_newGene_42523	--	4.63778	434	4.142532	369	5.781859	487	3.135383	297	1.783045	131	3.562274	310	0.00217963467920304	0.810209913106981	up	--	--	--	--	--	--	--	--	--	--	--	--	--
Nilaparvata_lugens_newGene_42965	--	83.257575	11495	42.047735	5493	52.698729	6540	33.073008	4598	29.98971	3231	30.476894	3956	4.39018202199899e-06	0.959841754867062	up	--	--	--	--	--	--	--	--	Uncharacterized protein PF11_0207 OS=Plasmodium falciparum (isolate 3D7) OX=36329 GN=PF11_0207 PE=1 SV=2	--	--	--	--
Nilaparvata_lugens_newGene_43014	--	8.090552	503	9.225013	547	7.345726	411	4.739704	299	6.59892	323	3.053365	177	0.000869330020077015	0.819100046077701	up	--	--	Biological Process: cold acclimation (GO:0009631);; Cellular Component: integral component of membrane (GO:0016021);;	K19363|6.79471e-09|cqu:CpipJ_CPIJ015443|K19363 lipopolysaccharide-induced tumor necrosis factor-alpha factor | (RefSeq) hypothetical protein	Lysosome (ko04142)	--	--	--	--	S	Function unknown	lipopolysaccharide-induced tumor necrosis factor-alpha factor homolog [Nilaparvata lugens]	biological process: response to stimulus (GO:0050896);; cellular component: membrane (GO:0016020);; cellular component: membrane part (GO:0044425)
Nilaparvata_lugens_newGene_45118	--	42.31361	1166	45.662673999999996	1193	21.008837	520	20.164928	562	26.13492	562	11.594137	298	0.000787838090199564	0.953542333909531	up	--	--	--	--	--	--	--	--	--	--	--	--	--
Nilaparvata_lugens_newGene_45129	--	76.567055	2347	76.895599	2248	39.357891	1086	36.592625	1135	43.050396	1036	23.448669	670	0.000114775113025145	0.94247076334876	up	--	--	--	--	--	--	--	--	--	--	--	--	--
Nilaparvata_lugens_newGene_45140	--	51.782677	2084	53.090279	2037	25.169842	912	23.341728	951	25.488781	806	15.724214	590	1.61431909076349e-05	1.04709258111318	up	--	--	--	--	--	--	--	--	--	--	--	--	--
Nilaparvata_lugens_newGene_45729	--	9.51556	489	10.776848999999999	553	10.31181	405	7.292587999999999	342	7.324827	266	5.496919	317	0.000892468716133541	0.613565256898234	up	--	--	--	--	--	--	--	--	--	--	--	--	--
Nilaparvata_lugens_newGene_458	--	2.670896	171	2.248247	137	2.612221	150	0.906358	59	0.710772	36	0.931028	56	1.84741821955174e-07	1.5792367892068	up	--	--	--	--	--	--	--	--	--	--	--	--	--
Nilaparvata_lugens_newGene_4633	--	3.252889	272	2.47578	197	3.19468	240	2.032692	172	1.693006	111	2.034962	159	0.00663448373701465	0.661893363756771	up	--	--	--	--	--	--	--	--	--	--	--	--	--
Nilaparvata_lugens_newGene_46695	--	110.900566	1984	116.041893	1979	93.708328	1509	268.469025	4859	279.777191	3929	363.892487	6063	1.12216681945732e-17	-1.47895487834386	down	--	--	--	--	--	--	--	--	--	--	--	--	--
Nilaparvata_lugens_newGene_46858	--	3.587728	210	2.485463	139	2.909756	153	1.941931	115	1.902486	88	1.465461	80	0.00476129330235247	0.794137225635721	up	--	--	--	--	--	--	--	--	--	--	--	--	--
Nilaparvata_lugens_newGene_46933	--	4.315863	164	0.893847	63	4.280183	202	7.01582	370	12.395903	463	3.039618	208	0.00106951121970005	-1.3228814614505	down	--	--	--	--	--	--	--	--	--	--	--	--	--
Nilaparvata_lugens_newGene_46979	--	21.987989	2869	17.657324	2196	20.948723	2460	11.026054	1456	11.213629	1149	10.735823	1305	4.58112471922317e-10	0.914145873823709	up	--	--	--	--	--	--	--	--	--	--	--	--	--
Nilaparvata_lugens_newGene_47235	--	2.163769	65	1.718744	50	1.834367	50	0.0	0	0.62707	15	0.313989	9	2.45999988968562e-05	2.64805220908066	up	--	--	--	--	--	--	--	--	--	--	--	--	--
Nilaparvata_lugens_newGene_4772	--	5.640392	179	9.235433	278	3.7933209999999997	109	1.871443	59	4.9400010000000005	123	1.311649	39	0.00601031066331427	1.2511773697153	up	--	--	--	--	--	--	--	--	--	--	--	uncharacterized protein LOC108911071 [Anoplophora glabripennis]	--
Nilaparvata_lugens_newGene_5491	--	13.304819	223	12.668054	202	15.569642	234	32.337116	547	26.940165	354	41.708771	649	2.55831416366997e-08	-1.24987584365834	down	--	--	--	--	--	--	--	--	--	--	--	--	--
Nilaparvata_lugens_newGene_5955	--	2.535525	329	2.387393	295	2.477051	289	1.409338	185	1.346346	137	1.217125	147	1.34426310971959e-05	0.93472199116998	up	--	--	--	--	--	--	--	--	--	--	--	--	--
Nilaparvata_lugens_newGene_6040	--	2.079921	272	2.910862	331	2.111517	248	4.001776	529	2.9246179999999997	316	3.8189970000000004	449	0.00221488380643599	-0.618815845820663	down	--	--	--	--	--	--	--	--	--	--	--	uncharacterized protein LOC111052570 [Nilaparvata lugens]	--
Nilaparvata_lugens_newGene_6292	--	2.856766	110	2.392763	88	2.519291	87	1.072825	43	1.4291140000000002	44	0.750056	27	0.000359220959232232	1.27515976454888	up	[QV]	Secondary metabolites biosynthesis, transport and catabolism;; Defense mechanisms	Molecular Function: monooxygenase activity (GO:0004497);; Molecular Function: iron ion binding (GO:0005506);; Cellular Component: integral component of membrane (GO:0016021);; Molecular Function: oxidoreductase activity, acting on paired donors, with incorporation or reduction of molecular oxygen (GO:0016705);; Molecular Function: heme binding (GO:0020037);; Biological Process: oxidation-reductio…	--	--	[QI]	Secondary metabolites biosynthesis, transport and catabolism;; Lipid transport and metabolism	Cytochrome P450	Cytochrome P450 4C1 OS=Blaberus discoidalis OX=6981 GN=CYP4C1 PE=2 SV=1	Q	Secondary metabolites biosynthesis, transport and catabolism	cytochrome P450 CYP417A1v2 [Nilaparvata lugens]	biological process: metabolic process (GO:0008152);; biological process: single-organism process (GO:0044699);; molecular function: catalytic activity (GO:0003824);; molecular function: binding (GO:0005488);; cellular component: membrane (GO:0016020);; cellular component: membrane part (GO:0044425)
Nilaparvata_lugens_newGene_6293	--	2.920393	102	3.1267869999999998	105	3.2283139999999997	102	1.773718	63	1.4532969999999998	41	1.007172	33	0.00056895798986392	1.15795325938844	up	[QV]	Secondary metabolites biosynthesis, transport and catabolism;; Defense mechanisms	Molecular Function: monooxygenase activity (GO:0004497);; Molecular Function: iron ion binding (GO:0005506);; Cellular Component: integral component of membrane (GO:0016021);; Molecular Function: oxidoreductase activity, acting on paired donors, with incorporation or reduction of molecular oxygen (GO:0016705);; Molecular Function: heme binding (GO:0020037);; Biological Process: oxidation-reductio…	K15001|1.51351e-44|bmor:101745427|K15001 cytochrome P450 family 4 [EC:1.14.-.-] | (RefSeq) CYP4G24; cytochrome P450 4g15-like	--	[QI]	Secondary metabolites biosynthesis, transport and catabolism;; Lipid transport and metabolism	Cytochrome P450	Cytochrome P450 4g1 OS=Drosophila melanogaster OX=7227 GN=Cyp4g1 PE=2 SV=1	Q	Secondary metabolites biosynthesis, transport and catabolism	cytochrome P450 CYP417A1v2 [Nilaparvata lugens]	biological process: metabolic process (GO:0008152);; biological process: single-organism process (GO:0044699);; molecular function: catalytic activity (GO:0003824);; molecular function: binding (GO:0005488);; cellular component: membrane (GO:0016020);; cellular component: membrane part (GO:0044425)
Nilaparvata_lugens_newGene_6366	--	108.695877	1700	76.588387	1142	77.139244	1086	29.274874	464	13.791994	170	11.690527	171	9.41066057681007e-17	2.29939126025289	up	--	--	--	--	--	--	--	--	--	--	--	purine nucleoside phosphorylase [Nilaparvata lugens]	--
Nilaparvata_lugens_newGene_7587	--	9.140842	456	11.760917	559	4.260815	192	4.312675	218	5.819583	228	3.663311	171	0.00421015161191685	0.900879698945256	up	--	--	--	--	--	--	--	--	--	--	--	seminal fluid protein [Nilaparvata lugens]	--
Nilaparvata_lugens_newGene_7652	--	1.249703	80	1.158448	71	1.214228	70	0.341559	22	0.474923	24	0.634502	38	0.000567966813773259	1.34725664142386	up	--	--	--	--	--	--	--	--	--	--	--	--	--
Nilaparvata_lugens_newGene_8826	--	1.909901	169	3.207067	271	2.488958	199	1.420526	128	1.672331	117	1.411951	117	0.00415518096129014	0.787814060905257	up	--	--	--	--	--	--	--	--	--	--	--	--	--
Nilaparvata_lugens_newGene_8868	--	0.253998	34	0.441037	18	0.588128	31	0.685918	93	0.415122	44	0.435399	55	0.00394280605918501	-1.2037654647735	down	--	--	--	--	--	--	--	--	--	S	Function unknown	reverse transcriptase [Lasius niger]	--
Nilaparvata_lugens_newGene_9042	--	2.825921	212	3.704579	265	2.459358	166	1.936481	147	2.07932	123	1.242931	87	0.00388187648846562	0.812928950313662	up	--	--	--	--	--	--	--	--	--	--	--	--	--
Nilaparvata_lugens_newGene_9125	--	1.48357	100	1.746591	112	1.958719	119	4.596419	313	3.19734	169	2.682552	169	0.00056542802689186	-0.97054990545513	down	--	--	--	--	--	--	--	Hairy Orange	--	--	--	uncharacterized protein LOC110835039 isoform X2 [Zootermopsis nevadensis]	--
Nilaparvata_lugens_newGene_9250	--	2.989963	707	4.557915	940	3.519798	700	1.638617	386	3.2640260000000003	574	2.452972	479	0.00422586103491722	0.639970329849082	up	--	--	--	--	--	--	--	--	--	--	--	--	--
Nilaparvata_lugens_newGene_9832	--	3.456041	350	3.648808	337	4.605005	438	2.172059	230	1.912774	159	2.768179	228	0.000152331023365104	0.854097663403655	up	--	--	--	--	--	--	--	Reverse transcriptase (RNA-dependent DNA polymerase);; Retroviral aspartyl protease;; Aspartyl protease;; Aspartyl protease	Retrovirus-related Pol polyprotein from transposon 17.6 OS=Drosophila melanogaster OX=7227 GN=pol PE=3 SV=1	L	Replication, recombination and repair	PREDICTED: retrovirus-related Pol polyprotein from transposon 17.6 [Tribolium castaneum]	--
gene10021	LOC111051425	18.385628	444	17.009697	391	22.475197	488	38.160423	931	32.37331	613	29.005514	652	2.28564401567308e-05	-0.740991044277781	down	--	--	--	--	--	--	--	--	--	--	--	--	--
gene10023	LOC111051431	7.442381	166	8.88749	189	6.680443	134	4.057452	92	3.702427	65	4.06939	85	0.000401144325946468	0.985850470981942	up	--	--	--	--	--	--	--	--	--	--	--	prisilkin-39-like [Nilaparvata lugens]	--
gene10026	LOC111051433	450.18045	11983	672.651855	17070	559.965393	13416	255.954865	6893	263.656464	5510	360.090637	8927	8.07018526646665e-07	0.966350323169346	up	--	--	--	--	--	--	--	--	--	--	--	cuticle protein 16.5-like [Nilaparvata lugens]	--
gene10027	LOC111051434	222.267715	6446	250.635712	6929	241.903412	6314	127.409569	3738	96.667076	2201	150.685867	4070	7.77952117156904e-08	0.963203796057102	up	--	--	--	--	--	--	--	--	--	--	--	--	--
gene10028	LOC111051435	171.68251	6381	188.865768	6692	186.14444	6227	90.870789	3417	79.03566	2306	110.30674	3818	2.1227188063942e-09	0.996302006235786	up	--	--	--	--	--	--	--	--	--	--	--	uncharacterized protein LOC111051435 [Nilaparvata lugens]	--
gene10030	LOC111051438	184.759995	6458	236.279846	7873	216.102676	6798	107.060692	3786	104.826042	2877	165.300827	5381	8.46117155593665e-05	0.784516977100542	up	--	--	--	--	--	--	--	--	--	--	--	uncharacterized protein LOC111051438 [Nilaparvata lugens]	--
gene10043	LOC111051451	30.930248	1499	34.108532	1576	20.90093	912	12.099079	593	16.489153	628	15.895406	718	5.36704355840371e-07	0.980252478253523	up	--	--	Molecular Function: structural constituent of cuticle (GO:0042302);;	--	--	--	--	--	Pro-resilin OS=Drosophila melanogaster OX=7227 GN=resilin PE=1 SV=1	S	Function unknown	pro-resilin-like [Nilaparvata lugens]	molecular function: structural molecule activity (GO:0005198)
gene10049	LOC111051460	31.856379	1302	41.831329	1630	43.169483	1588	24.748459	1024	25.269396	811	23.123991	881	5.08839046660919e-06	0.714393354409804	up	--	--	--	--	--	--	--	--	--	S	Function unknown	uncharacterized protein LOC111051460 [Nilaparvata lugens]	--
gene10079	LOC111051492	7.692783	446	5.901669	326	8.230676	430	13.235698	776	9.584801	436	12.022304	649	0.000999267254964628	-0.637546175872426	down	[L]	Replication, recombination and repair	Molecular Function: DNA-directed 5'-3' RNA polymerase activity (GO:0003899);; Biological Process: DNA replication (GO:0006260);;	K02684|5.87004e-157|api:100167905|K02684 DNA primase small subunit [EC:2.7.7.-] | (RefSeq) DNA primase small subunit	Purine metabolism (ko00230);; Pyrimidine metabolism (ko00240);; DNA replication (ko03030)	[L]	Replication, recombination and repair	DNA primase small subunit	DNA primase small subunit OS=Drosophila melanogaster OX=7227 GN=DNApol-alpha50 PE=2 SV=2	L	Replication, recombination and repair	DNA primase small subunit [Nilaparvata lugens]	molecular function: catalytic activity (GO:0003824);; biological process: metabolic process (GO:0008152);; biological process: cellular process (GO:0009987)
gene1010	LOC111052038	10.720468	260	4.814159	111	10.619679	232	15.788999	387	15.665876	298	13.920211	314	0.00775608603137681	-0.753311164663333	down	--	--	--	--	--	--	--	--	--	--	--	uncharacterized protein LOC111052038 [Nilaparvata lugens]	--
gene10104	LOC111051521	4.000394	649	4.224528	653	4.764995	696	9.547084	1566	11.012915	1402	6.195086	936	1.56887557759959e-07	-0.99632124079878	down	[K]	Transcription	Molecular Function: phosphoprotein phosphatase activity (GO:0004721);; Biological Process: protein dephosphorylation (GO:0006470);; Biological Process: signal transduction (GO:0007165);; Cellular Component: integral component of membrane (GO:0016021);;	--	--	[T]	Signal transduction mechanisms	Leucine rich repeat;; Leucine Rich repeats (2 copies);; Leucine rich repeats (6 copies);; Leucine-rich repeat;; TIR domain;; TIR domain;; Leucine Rich Repeat	Toll-like receptor Tollo OS=Drosophila melanogaster OX=7227 GN=Tollo PE=1 SV=1	S	Function unknown	toll-like receptor Tollo [Nilaparvata lugens]	biological process: metabolic process (GO:0008152);; biological process: cellular process (GO:0009987);; molecular function: catalytic activity (GO:0003824);; biological process: biological regulation (GO:0065007);; cellular component: membrane (GO:0016020);; cellular component: membrane part (GO:0044425)
gene10107	LOC111051529	67.882446	4968	62.276066	4345	66.853477	4403	45.476307	3367	44.134037	2536	43.867138	2990	1.64450440695121e-05	0.598314724220035	up	--	--	--	K01052|2.71696e-116|soc:105198648|K01052 lysosomal acid lipase/cholesteryl ester hydrolase [EC:3.1.1.13] | (RefSeq) lipase 3-like	Steroid biosynthesis (ko00100);; Lysosome (ko04142)	[I]	Lipid transport and metabolism	Partial alpha/beta-hydrolase lipase region;; alpha/beta hydrolase fold	Lipase 3 OS=Drosophila melanogaster OX=7227 GN=Lip3 PE=2 SV=1	S	Function unknown	lipase 3-like [Nilaparvata lugens]	--
gene10144	LOC111051564	4.510786	291	4.818429	297	6.374631	370	1.749856	115	1.477976	75	3.513446	211	0.000152251348026897	1.24054617086688	up	--	--	--	--	--	[R]	General function prediction only	Acyltransferase family	Nose resistant to fluoxetine protein 6 OS=Caenorhabditis elegans OX=6239 GN=nrf-6 PE=1 SV=3	S	Function unknown	nose resistant to fluoxetine protein 6-like [Nilaparvata lugens]	--
gene10145	LOC111051565	4.432637	165	3.766426	133	4.690851	157	1.809135	68	1.416614	42	2.880985	100	0.001110369336647	1.09355274630629	up	--	--	--	--	--	[R]	General function prediction only	--	--	S	Function unknown	uncharacterized protein LOC111051565 [Nilaparvata lugens]	--
gene10175	LOC111051599	14.521735	1971	14.267644	1846	14.303184	1747	10.663723	1464	9.170129	977	9.578826	1211	2.50233005123224e-05	0.587709132669445	up	--	--	Biological Process: cellular process (GO:0009987);; Molecular Function: metal ion binding (GO:0046872);;	K20639|2.35807e-82|api:100166061|K20639 Rho GTPase-activating protein 18/28/40 | (RefSeq) rho GTPase-activating protein 18	--	[T]	Signal transduction mechanisms	--	Rho GTPase-activating protein conundrum OS=Drosophila melanogaster OX=7227 GN=conu PE=1 SV=1	U	Intracellular trafficking, secretion, and vesicular transport	rho GTPase-activating protein conundrum [Nilaparvata lugens]	biological process: cellular process (GO:0009987);; molecular function: binding (GO:0005488)
gene10177	LOC111051600	389.980774	31425	396.111847	30430	439.061646	31844	608.229736	49584	725.573242	45898	584.066467	43831	6.41157864462041e-05	-0.607475410791595	down	[M]	Cell wall/membrane/envelope biogenesis	Molecular Function: pigment binding (GO:0031409);;	K03098|8.06153e-83|phu:Phum_PHUM427700|K03098 apolipoprotein D and lipocalin family protein | (RefSeq) Apolipoprotein D precursor, putative	--	[M]	Cell wall/membrane/envelope biogenesis	Lipocalin-like domain;; Lipocalin / cytosolic fatty-acid binding protein family;; Triabin	Lazarillo protein OS=Schistocerca americana OX=7009 PE=1 SV=1	M	Cell wall/membrane/envelope biogenesis	uncharacterized protein LOC111051600 [Nilaparvata lugens]	molecular function: binding (GO:0005488)
gene10202	LOC111051627	26.029503	1091	31.791544	1270	14.582454	550	10.016173	425	14.732902	485	10.172851	397	1.05885914922782e-05	1.08592273866684	up	--	--	--	--	--	--	--	--	--	S	Function unknown	uncharacterized protein LOC111051627 [Nilaparvata lugens]	--
gene10203	LOC111051632	31.834447	901	42.463677	1074	17.705621999999998	434	15.551458	452	19.031791	426	16.962756	457	0.00117484054124	0.793103816202703	up	--	--	--	--	--	--	--	--	--	--	--	uncharacterized protein LOC111051632 isoform X1 [Nilaparvata lugens]	--
gene10216	LOC111051647	1757.156494	74079	1879.58252	75544	1802.608032	68400	4877.973145	208048	4917.525879	162745	5440.105957	213590	2.88663925358401e-22	-1.45159400192059	down	--	--	--	--	--	--	--	--	--	--	--	--	--
gene10217	LOC111051645	584.983582	33831	774.833435	42720	667.491516	34744	2115.114746	123748	2329.382324	105751	2119.436523	114149	3.62478601552054e-25	-1.65782471528002	down	--	--	--	--	--	--	--	--	--	--	--	GATA zinc finger domain-containing protein 14-like [Nilaparvata lugens]	--
gene10264	LOC111051693	29.01716	2872	28.39439	2679	28.803661	2566	16.146172	1617	16.617392	1291	25.011627	2306	0.00115634244310156	0.605281549026523	up	--	--	Molecular Function: structural constituent of cuticle (GO:0042302);;	--	--	--	--	Insect cuticle protein	Pro-resilin OS=Drosophila melanogaster OX=7227 GN=resilin PE=1 SV=1	S	Function unknown	endocuticle structural glycoprotein SgAbd-1-like [Nilaparvata lugens]	molecular function: structural molecule activity (GO:0005198)
gene10299	LOC111051737	55.859364	2398	50.3325	2060	51.2908	1941	103.095275	4471	97.224892	3276	82.410659	3167	4.17869279918194e-08	-0.796733232468824	down	[K]	Transcription	Molecular Function: RNA binding (GO:0003723);; Cellular Component: nucleus (GO:0005634);; Cellular Component: viral nucleocapsid (GO:0019013);; Cellular Component: intracellular ribonucleoprotein complex (GO:0030529);;	K11086|1.66994e-64|ame:409356|K11086 small nuclear ribonucleoprotein B and B' | (RefSeq) Smb, GB16276; small ribonucleoprotein particle protein B	Spliceosome (ko03040)	[K]	Transcription	LSM domain	Small nuclear ribonucleoprotein-associated protein B OS=Drosophila melanogaster OX=7227 GN=SmB PE=1 SV=1	K	Transcription	small nuclear ribonucleoprotein-associated protein B-like isoform X1 [Nilaparvata lugens]	molecular function: binding (GO:0005488);; cellular component: cell (GO:0005623);; cellular component: organelle (GO:0043226);; cellular component: cell part (GO:0044464);; cellular component: virion (GO:0019012);; cellular component: virion part (GO:0044423);; cellular component: macromolecular complex (GO:0032991)
gene10334	LOC111051780	5.587752	612	7.955501	830	6.071453	598	11.344378	1256	11.55594	993	8.521749	869	0.000238659443649121	-0.638789024268014	down	--	--	Molecular Function: transmembrane signaling receptor activity (GO:0004888);; Biological Process: cell surface receptor signaling pathway (GO:0007166);; Cellular Component: membrane (GO:0016020);;	K02842|1.79341e-151|phu:Phum_PHUM024690|K02842 frizzled 9/10 | (RefSeq) class D atypical G-protein coupled receptor GPRfz5, putative	mTOR signaling pathway (ko04150);; Wnt signaling pathway (ko04310)	[T]	Signal transduction mechanisms	Frizzled/Smoothened family membrane region;; Fz domain	Frizzled OS=Drosophila virilis OX=7244 GN=fz PE=2 SV=3	U	Intracellular trafficking, secretion, and vesicular transport	frizzled-10-like [Nilaparvata lugens]	biological process: cellular process (GO:0009987);; biological process: signaling (GO:0023052);; biological process: single-organism process (GO:0044699);; biological process: response to stimulus (GO:0050896);; biological process: biological regulation (GO:0065007);; molecular function: signal transducer activity (GO:0004871);; molecular function: molecular transducer activity (GO:0060089);; cel…
gene10346	LOC111051786	4.079478	172	4.765383	191	4.65489	176	2.978741	127	2.948607	96	2.787644	109	0.00827282945798359	0.675083613803109	up	--	--	Molecular Function: nucleic acid binding (GO:0003676);;	K04450|4.21732e-15|cfo:105249521|K04450 cyclic AMP-dependent transcription factor ATF-2 | (RefSeq) cyclic AMP-dependent transcription factor ATF-2	MAPK signaling pathway - fly (ko04013)	[K]	Transcription	bZIP transcription factor;; Basic region leucine zipper	--	K	Transcription	cyclic AMP-dependent transcription factor ATF-2, partial [Nilaparvata lugens]	molecular function: binding (GO:0005488)
gene10356	LOC111051804	0.414721	14	1.184417	36	1.196862	35	2.173287	70	2.078355	52	2.333905	70	0.00693004731389047	-1.17924744584262	down	--	--	--	--	--	--	--	Protein of unknown function (DUF1676)	--	--	--	uncharacterized protein LOC111051804 [Nilaparvata lugens]	--
gene10358	LOC111051803	421.250549	41870	104.488129	9902	139.061005	12441	374.354645	37644	1041.814495	81290	1029.635376	95310	3.7536738834805e-05	-1.86140377150434	down	--	--	--	--	--	--	--	--	--	--	--	putative uncharacterized protein DDB_G0286901 isoform X4 [Nilaparvata lugens]	--
gene10385	LOC111051835	7.211811	161	6.845925	146	7.86444	158	12.649459	286	12.56679	221	12.459179	259	0.000886449045592788	-0.745230160416508	down	--	--	Molecular Function: structural constituent of cuticle (GO:0042302);;	--	--	--	--	Insect cuticle protein	Endocuticle structural glycoprotein SgAbd-2 OS=Schistocerca gregaria OX=7010 PE=1 SV=1	S	Function unknown	endocuticle structural glycoprotein SgAbd-2-like [Nilaparvata lugens]	molecular function: structural molecule activity (GO:0005198)
gene10425	LOC111051880	14.839115	2193	31.925224	4500	32.554148	4330	11.125062	1663	10.744366000000001	1246	18.261255000000002	2515	0.000341304436306581	1.01370447457393	up	--	--	--	--	--	[S]	Function unknown	Ndr family	Uncharacterized protein ZK1073.1 OS=Caenorhabditis elegans OX=6239 GN=ZK1073.1 PE=3 SV=1	S	Function unknown	uncharacterized protein ZK1073.1 isoform X1 [Nilaparvata lugens]	--
gene10467	LOC111051925	17.382748	826	21.256544	963	16.983438	727	11.900892	573	10.360823	387	7.177464	318	2.81420346932298e-07	0.958825829845205	up	[Q]	Secondary metabolites biosynthesis, transport and catabolism	Molecular Function: catalytic activity (GO:0003824);; Biological Process: metabolic process (GO:0008152);;	K01555|0|tca:663294|K01555 fumarylacetoacetase [EC:3.7.1.2] | (RefSeq) fumarylacetoacetase	Tyrosine metabolism (ko00350)	[G]	Carbohydrate transport and metabolism	Fumarylacetoacetate (FAA) hydrolase family;; Fumarylacetoacetase N-terminal	Fumarylacetoacetase OS=Dictyostelium discoideum OX=44689 GN=fah PE=3 SV=1	Q	Secondary metabolites biosynthesis, transport and catabolism	fumarylacetoacetase [Nilaparvata lugens]	molecular function: catalytic activity (GO:0003824);; biological process: metabolic process (GO:0008152)
gene10481	LOC111051944	33.024384	2369	21.188618	1449	34.662685	2238	19.836184	1440	11.051169	623	13.933668	931	3.76354121309754e-06	1.02768802906796	up	[O]	Posttranslational modification, protein turnover, chaperones	Molecular Function: ATP binding (GO:0005524);;	K03283|0|tca:100142317|K03283 heat shock 70kDa protein 1/8 | (RefSeq) hsp68a, GLEAN_09706, hsp-68a; heat shock protein 68a	Spliceosome (ko03040);; Protein processing in endoplasmic reticulum (ko04141);; Endocytosis (ko04144);; Longevity regulating pathway - multiple species (ko04213)	[O]	Posttranslational modification, protein turnover, chaperones	Hsp70 protein;; MreB/Mbl protein;; NAD-specific glutamate dehydrogenase	Heat shock protein 68 OS=Drosophila melanogaster OX=7227 GN=Hsp68 PE=1 SV=1	O	Posttranslational modification, protein turnover, chaperones	heat shock protein 68-like [Nilaparvata lugens]	molecular function: binding (GO:0005488)
gene1049	LOC111052372	25.588697	635	16.068014	380	24.574701	549	14.012297	352	12.607655	246	10.586486	245	6.42420121553295e-05	0.870694453344597	up	--	--	--	K09542|6.76035e-55|phu:Phum_PHUM080350|K09542 crystallin, alpha B | (RefSeq) protein lethal, putative	Protein processing in endoplasmic reticulum (ko04141);; Longevity regulating pathway - multiple species (ko04213)	[O]	Posttranslational modification, protein turnover, chaperones	Hsp20/alpha crystallin family	Protein lethal(2)essential for life OS=Drosophila melanogaster OX=7227 GN=l(2)efl PE=1 SV=1	O	Posttranslational modification, protein turnover, chaperones	alpha-crystallin A chain-like [Nilaparvata lugens]	--
gene10534	LOC111052003	375.492523	5203	372.225159	4917	345.830627	4313	247.517761	3470	233.425522	2539	177.071152	2285	3.56588461976285e-07	0.773812420653876	up	--	--	Molecular Function: inositol-3-phosphate synthase activity (GO:0004512);; Biological Process: inositol biosynthetic process (GO:0006021);; Biological Process: phospholipid biosynthetic process (GO:0008654);;	K01858|1.52555e-31|mze:101484088|K01858 myo-inositol-1-phosphate synthase [EC:5.5.1.4] | (RefSeq) isyna1; inositol-3-phosphate synthase 1	Inositol phosphate metabolism (ko00562)	[I]	Lipid transport and metabolism	Myo-inositol-1-phosphate synthase	Inositol-3-phosphate synthase OS=Dictyostelium discoideum OX=44689 GN=ino1 PE=3 SV=1	I	Lipid transport and metabolism	inositol-3-phosphate synthase-like [Nilaparvata lugens]	molecular function: catalytic activity (GO:0003824);; biological process: metabolic process (GO:0008152);; biological process: cellular process (GO:0009987);; biological process: single-organism process (GO:0044699)
gene10535	LOC111052002	860.261963	66959	893.385498	66294	794.304016	55646	509.950073	40156	493.395508	30148	448.928345	32543	2.32180485152122e-09	0.848570608353028	up	[I]	Lipid transport and metabolism	Molecular Function: inositol-3-phosphate synthase activity (GO:0004512);; Biological Process: inositol biosynthetic process (GO:0006021);; Biological Process: phospholipid biosynthetic process (GO:0008654);;	K01858|0|lgi:LOTGIDRAFT_225722|K01858 myo-inositol-1-phosphate synthase [EC:5.5.1.4] | (RefSeq) hypothetical protein	Inositol phosphate metabolism (ko00562)	[I]	Lipid transport and metabolism	Myo-inositol-1-phosphate synthase;; Myo-inositol-1-phosphate synthase	Inositol-3-phosphate synthase OS=Dictyostelium discoideum OX=44689 GN=ino1 PE=3 SV=1	I	Lipid transport and metabolism	inositol-3-phosphate synthase-like [Nilaparvata lugens]	molecular function: catalytic activity (GO:0003824);; biological process: metabolic process (GO:0008152);; biological process: cellular process (GO:0009987);; biological process: single-organism process (GO:0044699)
gene10540	LOC111052007	4.248845	165	1.870781	70	0.902149	32	0.151933	6	0.914684	28	0.327139	12	0.000266593827555236	2.37247627604059	up	[NW]	Cell motility;; Extracellular structures	Molecular Function: peptidase activity (GO:0008233);;	--	--	[O]	Posttranslational modification, protein turnover, chaperones	Astacin (Peptidase family M12A)	Seminal metalloprotease 1 OS=Drosophila melanogaster OX=7227 GN=Semp1 PE=1 SV=1	O	Posttranslational modification, protein turnover, chaperones	zinc metalloproteinase nas-13-like [Nilaparvata lugens]	molecular function: catalytic activity (GO:0003824)
gene10545	LOC111052017	4.444083	308	4.239558	280	4.477754	279	6.544226	458	7.258893	394	6.78132	437	0.000922115311326757	-0.606056287029335	down	[QV]	Secondary metabolites biosynthesis, transport and catabolism;; Defense mechanisms	Molecular Function: monooxygenase activity (GO:0004497);; Molecular Function: iron ion binding (GO:0005506);; Cellular Component: integral component of membrane (GO:0016021);; Molecular Function: oxidoreductase activity, acting on paired donors, with incorporation or reduction of molecular oxygen (GO:0016705);; Molecular Function: heme binding (GO:0020037);; Biological Process: oxidation-reductio…	K10720|1.22084e-152|hst:105192012|K10720 CYP306A1; ecdysteroid 25-hydroxylase | (RefSeq) cytochrome P450 306a1	Insect hormone biosynthesis (ko00981)	[Q]	Secondary metabolites biosynthesis, transport and catabolism	Cytochrome P450	Cytochrome P450 306a1 OS=Drosophila melanogaster OX=7227 GN=phm PE=1 SV=1	Q	Secondary metabolites biosynthesis, transport and catabolism	cytochrome P450 306a1 [Nilaparvata lugens]	biological process: metabolic process (GO:0008152);; biological process: single-organism process (GO:0044699);; molecular function: catalytic activity (GO:0003824);; molecular function: binding (GO:0005488);; cellular component: membrane (GO:0016020);; cellular component: membrane part (GO:0044425)
gene10578	LOC111052053	389.481873	29917	273.282227	20012	373.53067	25824	113.608765	8829	77.749252	4689	73.771385	5278	1.63719383029815e-24	2.00916607579533	up	[F]	Nucleotide transport and metabolism	Molecular Function: formate-tetrahydrofolate ligase activity (GO:0004329);; Molecular Function: methylenetetrahydrofolate dehydrogenase (NADP+) activity (GO:0004488);; Molecular Function: ATP binding (GO:0005524);; Biological Process: folic acid-containing compound biosynthetic process (GO:0009396);; Biological Process: oxidation-reduction process (GO:0055114);;	K00288|0|soc:105195662|K00288 methylenetetrahydrofolate dehydrogenase (NADP+) / methenyltetrahydrofolate cyclohydrolase / formyltetrahydrofolate synthetase [EC:1.5.1.5 3.5.4.9 6.3.4.3] | (RefSeq) C-1-tetrahydrofolate synthase, cytoplasmic	One carbon pool by folate (ko00670)	[H]	Coenzyme transport and metabolism	Formate--tetrahydrofolate ligase;; Tetrahydrofolate dehydrogenase/cyclohydrolase, NAD(P)-binding domain;; Tetrahydrofolate dehydrogenase/cyclohydrolase, catalytic domain	C-1-tetrahydrofolate synthase, cytoplasmic OS=Drosophila melanogaster OX=7227 GN=pug PE=2 SV=4	H	Coenzyme transport and metabolism	C-1-tetrahydrofolate synthase, cytoplasmic [Nilaparvata lugens]	molecular function: catalytic activity (GO:0003824);; biological process: metabolic process (GO:0008152);; biological process: single-organism process (GO:0044699);; molecular function: binding (GO:0005488);; biological process: cellular process (GO:0009987)
gene10582	LOC111052057	7.116737	359	8.968395	431	8.903073	404	13.583922	693	15.182567	601	11.982814	562	0.000155116411666653	-0.664658216846398	down	[I]	Lipid transport and metabolism	Molecular Function: nucleotide binding (GO:0000166);; Molecular Function: ligase activity (GO:0016874);;	K01908|3.07594e-148|tca:657761|K01908 propionyl-CoA synthetase [EC:6.2.1.17] | (RefSeq) acyl-CoA synthetase short-chain family member 3, mitochondrial	Propanoate metabolism (ko00640)	[I]	Lipid transport and metabolism	AMP-binding enzyme;; Acetyl-coenzyme A synthetase N-terminus	Acyl-CoA synthetase short-chain family member B, mitochondrial OS=Dictyostelium discoideum OX=44689 GN=aslB PE=3 SV=1	I	Lipid transport and metabolism	acyl-CoA synthetase short-chain family member 3, mitochondrial-like [Nilaparvata lugens]	molecular function: binding (GO:0005488);; molecular function: catalytic activity (GO:0003824)
gene10607	LOC111052084	16.171984	1043	13.13156	808	13.002856	755	2.397016	157	7.571829	384	4.500865	271	1.65858608341295e-07	1.58109842631405	up	[QV]	Secondary metabolites biosynthesis, transport and catabolism;; Defense mechanisms	Molecular Function: monooxygenase activity (GO:0004497);; Molecular Function: iron ion binding (GO:0005506);; Cellular Component: membrane (GO:0016020);; Molecular Function: oxidoreductase activity, acting on paired donors, with incorporation or reduction of molecular oxygen (GO:0016705);; Molecular Function: heme binding (GO:0020037);; Cellular Component: membrane-bounded organelle (GO:0043227);…	K07427|2.2044e-126|gfr:102033190|K07427 cytochrome P450 family 4 subfamily V | (RefSeq) cytochrome P450 4V2	--	[QI]	Secondary metabolites biosynthesis, transport and catabolism;; Lipid transport and metabolism	Cytochrome P450	Cytochrome P450 4C1 OS=Blaberus discoidalis OX=6981 GN=CYP4C1 PE=2 SV=1	Q	Secondary metabolites biosynthesis, transport and catabolism	cytochrome P450 4C1-like [Nilaparvata lugens]	biological process: metabolic process (GO:0008152);; biological process: single-organism process (GO:0044699);; molecular function: catalytic activity (GO:0003824);; molecular function: binding (GO:0005488);; cellular component: membrane (GO:0016020);; cellular component: organelle (GO:0043226)
gene10608	LOC111052085	8.521	539	7.697549	465	6.911023	394	3.925159	252	5.924052	295	4.671947	276	0.000672970108432156	0.706089599272089	up	--	--	--	K14209|5.37997e-120|dme:Dmel_CG8785|K14209 solute carrier family 36 (proton-coupled amino acid transporter) | (RefSeq) CG8785 gene product from transcript CG8785-RA	--	[E]	Amino acid transport and metabolism	Transmembrane amino acid transporter protein;; Transmembrane amino acid transporter protein	Proton-coupled amino acid transporter-like protein pathetic OS=Drosophila melanogaster OX=7227 GN=path PE=1 SV=1	E	Amino acid transport and metabolism	LOW QUALITY PROTEIN: proton-coupled amino acid transporter-like protein pathetic [Nilaparvata lugens]	--
gene10700	LOC111052189	13.011255	1857	17.928913	2440	19.865513	2538	8.937714	1291	11.274095	1264	7.212526	950	1.54680786379411e-06	0.933905670155825	up	[T]	Signal transduction mechanisms	Molecular Function: myosin light chain kinase activity (GO:0004687);; Molecular Function: ATP binding (GO:0005524);; Biological Process: protein phosphorylation (GO:0006468);;	K00907|1.80114e-150|tca:659444|K00907 myosin-light-chain kinase [EC:2.7.11.18] | (RefSeq) myosin light chain kinase, smooth muscle	--	[Z]	Cytoskeleton	Protein kinase domain;; Protein tyrosine kinase	Titin homolog OS=Caenorhabditis elegans OX=6239 GN=ttn-1 PE=1 SV=2	T	Signal transduction mechanisms	probable serine/threonine-protein kinase nek3 isoform X1 [Nilaparvata lugens]	biological process: metabolic process (GO:0008152);; biological process: cellular process (GO:0009987);; molecular function: catalytic activity (GO:0003824);; molecular function: binding (GO:0005488)
gene10755	LOC111052249	36.451088	748	29.570541	578	32.179165	594	25.766401	535	17.032896	275	14.830493	284	7.20866167853704e-05	0.807365945423399	up	[E]	Amino acid transport and metabolism	--	K01754|2.3712e-79|ame:552523|K01754 threonine dehydratase [EC:4.3.1.19] | (RefSeq) L-threonine ammonia-lyase	Glycine, serine and threonine metabolism (ko00260);; Valine, leucine and isoleucine biosynthesis (ko00290);; Carbon metabolism (ko01200);; Biosynthesis of amino acids (ko01230)	[E]	Amino acid transport and metabolism	Pyridoxal-phosphate dependent enzyme	--	E	Amino acid transport and metabolism	uncharacterized protein LOC111052249 [Nilaparvata lugens]	--
gene10765	LOC111052261	27.535273	1629	25.201284	1422	22.683329	1208	17.969057	1076	17.69109	822	14.812994	817	1.70735668838712e-05	0.617000807641279	up	--	--	--	K15627|5.78355e-63|tca:655920|K15627 tether containing UBX domain for GLUT4 | (RefSeq) tether containing UBX domain for GLUT4	--	[O]	Posttranslational modification, protein turnover, chaperones	UBX domain	--	S	Function unknown	tether containing UBX domain for GLUT4 [Nilaparvata lugens]	--
gene1080	LOC111052632	85.221299	6333	84.163831	6145	84.209014	5627	47.14314099999999	3622	54.171154	3108	53.700811	3796	2.0947682055501e-07	0.746681171812265	up	--	--	--	K08331|1.215e-141|hst:105185240|K08331 autophagy-related protein 13 | (RefSeq) autophagy-related protein 13 homolog	Regulation of autophagy (ko04140)	[S]	Function unknown	Autophagy-related protein 13	Autophagy-related protein 13 homolog OS=Drosophila melanogaster OX=7227 GN=Atg13 PE=1 SV=1	S	Function unknown	autophagy-related protein 13 homolog isoform X1 [Nilaparvata lugens]	--
gene10840	LOC111052349	13.128698	261	13.84234	262	6.743399	121	5.205424	105	4.967711	78	4.86987	90	9.84656942691479e-05	1.19269345241008	up	--	--	--	--	--	--	--	Trypsin	--	O	Posttranslational modification, protein turnover, chaperones	uncharacterized protein LOC111052349 [Nilaparvata lugens]	--
gene10841	LOC111052350	5.77607	239	9.929354	365	2.615075	99	1.414228	57	4.597797	151	1.236424	48	0.0082753323220652	1.32823427010072	up	[O]	Posttranslational modification, protein turnover, chaperones	Molecular Function: serine-type endopeptidase activity (GO:0004252);; Biological Process: proteolysis (GO:0006508);;	--	--	[E]	Amino acid transport and metabolism	Trypsin	Phenoloxidase-activating factor 1 OS=Holotrichia diomphalia OX=33394 GN=PPAF1 PE=1 SV=1	O	Posttranslational modification, protein turnover, chaperones	melanization protease 1-like isoform X1 [Nilaparvata lugens]	biological process: metabolic process (GO:0008152);; molecular function: catalytic activity (GO:0003824)
gene10842	LOC111052351	26.804886	1131	23.533108	947	8.794885	334	9.029333	386	13.133954	436	8.031167	316	0.00140405052206731	1.00085218736437	up	[O]	Posttranslational modification, protein turnover, chaperones	--	--	--	[E]	Amino acid transport and metabolism	Trypsin	Phenoloxidase-activating factor 1 OS=Holotrichia diomphalia OX=33394 GN=PPAF1 PE=1 SV=1	O	Posttranslational modification, protein turnover, chaperones	transmembrane protease serine 11D-like [Nilaparvata lugens]	--
gene10843	LOC111052345	31.951748	1575	37.896908	1780	19.393431	860	12.902353	644	16.470196	637	15.672703	720	1.87451413439083e-06	1.01600909085529	up	[O]	Posttranslational modification, protein turnover, chaperones	Molecular Function: serine-type endopeptidase activity (GO:0004252);; Biological Process: proteolysis (GO:0006508);;	--	--	[E]	Amino acid transport and metabolism	Trypsin	Proclotting enzyme OS=Tachypleus tridentatus OX=6853 PE=1 SV=1	O	Posttranslational modification, protein turnover, chaperones	chymotrypsin-like elastase family member 2A [Nilaparvata lugens]	biological process: metabolic process (GO:0008152);; molecular function: catalytic activity (GO:0003824)
gene10844	LOC111052346	19.009125	922	21.798094	1007	11.611053	507	9.645724	474	9.621585	367	8.833298	399	6.41893929701267e-06	0.931328043457009	up	[O]	Posttranslational modification, protein turnover, chaperones	Molecular Function: serine-type endopeptidase activity (GO:0004252);; Biological Process: proteolysis (GO:0006508);;	--	--	[E]	Amino acid transport and metabolism	Trypsin	Proclotting enzyme OS=Tachypleus tridentatus OX=6853 PE=1 SV=1	O	Posttranslational modification, protein turnover, chaperones	proclotting enzyme-like isoform X1 [Nilaparvata lugens]	biological process: metabolic process (GO:0008152);; molecular function: catalytic activity (GO:0003824)
gene10845	LOC111052352	16.571867	819	11.323784	533	8.314209	370	7.040524	352	6.488036	252	7.412436	341	0.000399032957416073	0.819592800568557	up	[O]	Posttranslational modification, protein turnover, chaperones	Molecular Function: serine-type endopeptidase activity (GO:0004252);; Biological Process: proteolysis (GO:0006508);;	--	--	[E]	Amino acid transport and metabolism	Trypsin	Phenoloxidase-activating factor 3 OS=Holotrichia diomphalia OX=33394 GN=PPAF3 PE=1 SV=1	O	Posttranslational modification, protein turnover, chaperones	melanization protease 1-like [Nilaparvata lugens]	biological process: metabolic process (GO:0008152);; molecular function: catalytic activity (GO:0003824)
gene10849	LOC111052356	8.132192	637	6.288868	470	6.02555	425	2.221964	176	3.285432	202	1.802979	132	2.57217645589775e-10	1.52662124646645	up	[M]	Cell wall/membrane/envelope biogenesis	--	--	--	[R]	General function prediction only	Acyltransferase family	Nose resistant to fluoxetine protein 6 OS=Caenorhabditis elegans OX=6239 GN=nrf-6 PE=1 SV=3	S	Function unknown	nose resistant to fluoxetine protein 6-like [Nilaparvata lugens]	--
gene10875	LOC111052385	191.608414	12076	129.251694	7766	138.909836	7880	75.792076	4833	72.029602	3564	104.974594	6162	6.26125241326831e-06	0.89038858443493	up	--	--	Molecular Function: structural constituent of cuticle (GO:0042302);;	--	--	--	--	Insect cuticle protein	--	S	Function unknown	extensin-2-like [Nilaparvata lugens]	molecular function: structural molecule activity (GO:0005198)
gene10951	LOC111052471	20.952488	829	22.515679	850	16.289076	588	10.925065	450	14.946105	454	14.618592	540	0.000949006223857222	0.598968316542691	up	[I]	Lipid transport and metabolism	Cellular Component: integral component of membrane (GO:0016021);;	K20656|3.08579e-161|ame:413030|K20656 transmembrane protein 189 | (RefSeq) transmembrane protein 189	--	[O]	Posttranslational modification, protein turnover, chaperones	B domain of TMEM189, localisation domain	--	S	Function unknown	transmembrane protein 189-like isoform X1 [Nilaparvata lugens]	cellular component: membrane (GO:0016020);; cellular component: membrane part (GO:0044425)
gene11011	LOC111052535	19.298786	912	14.375772	648	21.429514	911	14.309413	684	11.767148	437	11.495574	506	0.00107182784542781	0.591662827180848	up	--	--	--	--	--	[T]	Signal transduction mechanisms	Immunoglobulin I-set domain;; Immunoglobulin domain;; Immunoglobulin domain;; Immunoglobulin domain;; Immunoglobulin V-set domain	Neural/ectodermal development factor IMP-L2 OS=Drosophila melanogaster OX=7227 GN=ImpL2 PE=1 SV=4	S	Function unknown	zwei Ig domain protein zig-2-like isoform X1 [Nilaparvata lugens]	--
gene11015	LOC111052544	9.493102	463	9.4234	438	10.62043	466	17.833494	879	14.878796	569	13.491195	612	0.000247415069379655	-0.604023426262803	down	--	--	Molecular Function: organic cyclic compound binding (GO:0097159);; Molecular Function: heterocyclic compound binding (GO:1901363);;	K02541|1.51212e-29|api:100164651|K02541 DNA replication licensing factor MCM3 [EC:3.6.4.12] | (RefSeq) DNA replication licensing factor MCM3	DNA replication (ko03030)	[L]	Replication, recombination and repair	MCM2/3/5 family	DNA replication licensing factor Mcm3 OS=Drosophila melanogaster OX=7227 GN=Mcm3 PE=1 SV=1	L	Replication, recombination and repair	DNA replication licensing factor Mcm3-like [Nilaparvata lugens]	molecular function: binding (GO:0005488)
gene11027	LOC111052553	58.607586000000005	6282	58.73893799999999	6004	56.79970599999999	5482	43.372376	4704	35.22206799999999	2964	28.56577	2853	2.80415456487099e-06	0.742645608996026	up	[F]	Nucleotide transport and metabolism	Molecular Function: hydroxymethyl-, formyl- and related transferase activity (GO:0016742);; Molecular Function: ligase activity, forming carbon-nitrogen bonds (GO:0016879);; Molecular Function: ion binding (GO:0043167);; Biological Process: single-organism biosynthetic process (GO:0044711);; Biological Process: nucleobase-containing small molecule metabolic process (GO:0055086);; Biological Proce…	K11787|0|tca:661737|K11787 phosphoribosylamine--glycine ligase / phosphoribosylglycinamide formyltransferase / phosphoribosylformylglycinamidine cyclo-ligase [EC:6.3.4.13 2.1.2.2 6.3.3.1] | (RefSeq) trifunctional purine biosynthetic protein adenosine-3	Purine metabolism (ko00230);; One carbon pool by folate (ko00670)	[F]	Nucleotide transport and metabolism	Phosphoribosylglycinamide synthetase, ATP-grasp (A) domain;; Formyl transferase;; Phosphoribosylglycinamide synthetase, N domain;; AIR synthase related protein, C-terminal domain;; Phosphoribosylglycinamide synthetase, C domain;; AIR synthase related protein, N-terminal domain	Trifunctional purine biosynthetic protein adenosine-3 OS=Chironomus tentans OX=7153 GN=GART PE=3 SV=1	F	Nucleotide transport and metabolism	trifunctional purine biosynthetic protein adenosine-3 isoform X1 [Nilaparvata lugens]	molecular function: catalytic activity (GO:0003824);; molecular function: binding (GO:0005488);; biological process: metabolic process (GO:0008152);; biological process: single-organism process (GO:0044699);; biological process: cellular process (GO:0009987)
gene11052	LOC111052586	7.027737	480	5.867767000000001	375	5.635144	344	10.273744	710	11.452686	604	9.655369	613	1.3993665847404e-05	-0.724358233946873	down	--	--	--	--	--	--	--	Small nuclear RNA activating complex (SNAPc), subunit SNAP43	--	--	--	RNA polymerase II subunit 5-mediating protein homolog [Nilaparvata lugens]	--
gene11065	LOC111052596	2.176695	64	1.292292	36	2.606381	69	0.327234	10	0.518947	12	0.583733	16	9.81502463009477e-06	2.10571272368806	up	--	--	Cellular Component: nucleosome (GO:0000786);; Molecular Function: DNA binding (GO:0003677);; Cellular Component: nucleus (GO:0005634);; Biological Process: nucleosome assembly (GO:0006334);;	K11275|4.07632e-17|tca:103315198|K11275 histone H1/5 | (RefSeq) histone H1.3	--	--	--	linker histone H1 and H5 family	Histone H1 OS=Drosophila hydei OX=7224 GN=His1 PE=3 SV=2	B	Chromatin structure and dynamics	late histone H1-like [Nilaparvata lugens]	cellular component: cell (GO:0005623);; cellular component: macromolecular complex (GO:0032991);; cellular component: organelle (GO:0043226);; cellular component: organelle part (GO:0044422);; cellular component: cell part (GO:0044464);; molecular function: binding (GO:0005488);; biological process: cellular process (GO:0009987);; biological process: cellular component organization or biogenesis …
gene11115	LOC111052653	11.282803	617	8.123701	424	9.104172	448	14.100467	780	14.989719	643	15.220794	775	0.000359024284896823	-0.600325025160308	down	[I]	Lipid transport and metabolism	Biological Process: tRNA modification (GO:0006400);; Molecular Function: transferase activity (GO:0016740);;	K00645|1.92456e-151|aag:AaeL_AAEL002069|K00645 [acyl-carrier-protein] S-malonyltransferase [EC:2.3.1.39] | (RefSeq) AAEL002069-PA	Fatty acid biosynthesis (ko00061);; Fatty acid metabolism (ko01212)	[I]	Lipid transport and metabolism	Acyl transferase domain	Probable malonyl-CoA-acyl carrier protein transacylase, mitochondrial OS=Drosophila melanogaster OX=7227 GN=beg PE=2 SV=2	I	Lipid transport and metabolism	probable malonyl-CoA-acyl carrier protein transacylase, mitochondrial [Nilaparvata lugens]	biological process: metabolic process (GO:0008152);; biological process: cellular process (GO:0009987);; molecular function: catalytic activity (GO:0003824)
gene11120	LOC111052658	3.587604	188	5.82032	290	1.387521	66	0.941352	50	2.192794	90	0.527066	26	0.00210815847202554	1.60378332961754	up	--	--	--	--	--	[OR]	Posttranslational modification, protein turnover, chaperones;; General function prediction only	Serine carboxypeptidase S28;; Prolyl oligopeptidase family	Putative serine protease K12H4.7 OS=Caenorhabditis elegans OX=6239 GN=K12H4.7 PE=3 SV=2	O	Posttranslational modification, protein turnover, chaperones	putative serine protease K12H4.7 [Nilaparvata lugens]	--
gene11121	LOC111052660	11.368341	621	10.979282	572	4.269775	210	1.868011	104	7.140356	306	1.244811	64	0.00561788756775238	1.41690073076594	up	--	--	--	--	--	[OR]	Posttranslational modification, protein turnover, chaperones;; General function prediction only	Serine carboxypeptidase S28	Putative serine protease K12H4.7 OS=Caenorhabditis elegans OX=6239 GN=K12H4.7 PE=3 SV=2	O	Posttranslational modification, protein turnover, chaperones	putative serine protease K12H4.7 [Nilaparvata lugens]	--
gene11122	LOC111052659	5.902351	350	8.426922	477	3.219469	172	0.519327	32	4.512506	210	0.642505	36	0.00739758742887175	1.6694138125918	up	--	--	--	--	--	[OR]	Posttranslational modification, protein turnover, chaperones;; General function prediction only	Serine carboxypeptidase S28	Putative serine protease K12H4.7 OS=Caenorhabditis elegans OX=6239 GN=K12H4.7 PE=3 SV=2	O	Posttranslational modification, protein turnover, chaperones	putative serine protease K12H4.7 [Nilaparvata lugens]	--
gene11155	LOC111052697	492.041077	10364	514.715088	10336	633.624512	12012	1295.165527	27598	790.781067	13076	730.012329	14320	0.000311131526941383	-0.732906642021656	down	--	--	--	--	--	--	--	--	--	--	--	uncharacterized protein LOC111052697 [Nilaparvata lugens]	--
gene11158	LOC111052704	15.552226	437	15.984858	427	15.728413999999999	401	28.721824	812	26.227629	578	20.502538	538	0.000178701193581621	-0.628588557009283	down	[T]	Signal transduction mechanisms	--	K05527|1.74436e-46|nvi:100122269|K05527 BolA protein | (RefSeq) DNA-binding transcriptional regulator BolA	--	[T]	Signal transduction mechanisms	BolA-like protein	BolA-like protein DDB_G0274169 OS=Dictyostelium discoideum OX=44689 GN=DDB_G0274169 PE=3 SV=1	T	Signal transduction mechanisms	bolA-like protein DDB_G0274169 isoform X1 [Nilaparvata lugens]	--
gene11161	LOC111052694	1.338358	41	0.079702	3	0.225985	7	2.290781	70	3.511343	83	1.612681	46	0.00195166785767423	-2.05854225446232	down	[R]	General function prediction only	--	--	--	[S]	Function unknown	Tetratricopeptide repeat;; TPR repeat;; Tetratricopeptide repeat;; Tetratricopeptide repeat;; Tetratricopeptide repeat;; Tetratricopeptide repeat;; Tetratricopeptide repeat;; Tetratricopeptide repeat;; Tetratricopeptide repeat	Stress-induced-phosphoprotein 1 OS=Caenorhabditis elegans OX=6239 GN=sti-1 PE=1 SV=1	S	Function unknown	RNA polymerase II-associated protein 3-like [Nilaparvata lugens]	--
gene11226	LOC111052780	42.589054	2869	45.12748	2898	47.241554	2864	71.459938	4870	80.162407	4239	59.970779	3762	5.2870280277991e-05	-0.607990598495468	down	[HR]	Coenzyme transport and metabolism;; General function prediction only	Molecular Function: catalytic activity (GO:0003824);; Cellular Component: membrane (GO:0016020);; Cellular Component: intracellular membrane-bounded organelle (GO:0043231);;	K10719|9.73367e-165|tca:100313955|K10719 juvenile hormone epoxide hydrolase | (RefSeq) Tcjheh-r2; juvenile hormone epoxide hydrolase-like protein 2	Insect hormone biosynthesis (ko00981)	[R]	General function prediction only	Epoxide hydrolase N terminus;; alpha/beta hydrolase fold;; Alpha/beta hydrolase family	Juvenile hormone epoxide hydrolase 2 OS=Ctenocephalides felis OX=7515 GN=EH2 PE=2 SV=1	S	Function unknown	juvenile hormone epoxide hydrolase 2-like [Nilaparvata lugens]	molecular function: catalytic activity (GO:0003824);; cellular component: membrane (GO:0016020);; cellular component: cell (GO:0005623);; cellular component: organelle (GO:0043226);; cellular component: cell part (GO:0044464)
gene11239	LOC111052793	6.241864	442	5.572067	376	6.335948	404	2.989741	215	3.090394	172	2.80674	185	9.50212998562142e-08	1.06596265211217	up	--	--	--	--	--	--	--	--	--	S	Function unknown	uncharacterized protein LOC111052793 [Nilaparvata lugens]	--
gene11276	LOC111052845	15.725272	410	16.485012	410	17.215294	404	29.169109	769	22.580544	462	30.521051	741	8.17344529101939e-05	-0.700800504290797	down	[P]	Inorganic ion transport and metabolism	--	K01672|1.3175e-13|shr:105750201|K01672 carbonic anhydrase [EC:4.2.1.1] | (RefSeq) CA6; carbonic anhydrase 6	Nitrogen metabolism (ko00910)	[R]	General function prediction only	Eukaryotic-type carbonic anhydrase	Putative carbonic anhydrase 5 OS=Caenorhabditis elegans OX=6239 GN=cah-5 PE=3 SV=3	P	Inorganic ion transport and metabolism	carbonic anhydrase 9-like, partial [Nilaparvata lugens]	--
gene11282	LOC111052843	2.877066	176	2.119618	123	2.414752	133	3.994795	246	4.342655	208	3.947252	224	0.00427826886803706	-0.687550726710847	down	--	--	--	K11578|9.5098e-50|hst:105189032|K11578 protein transport protein DSL1/ZW10 | (RefSeq) centromere/kinetochore protein zw10 homolog	--	[D]	Cell cycle control, cell division, chromosome partitioning	Centromere/kinetochore Zw10;; Centromere/kinetochore Zw10	Centromere/kinetochore protein zw10 OS=Drosophila grimshawi OX=7222 GN=mit(1)15 PE=3 SV=1	S	Function unknown	centromere/kinetochore protein zw10 homolog [Nilaparvata lugens]	--
gene11295	LOC111052858	181.606766	7675	125.315544	5049	127.479019	4849	97.766403	4180	65.812775	2184	91.802826	3613	2.7004818002849e-05	0.799150201093304	up	--	--	Molecular Function: structural constituent of cuticle (GO:0042302);;	--	--	--	--	Insect cuticle protein	--	S	Function unknown	LOW QUALITY PROTEIN: protein kinase C-like [Nilaparvata lugens]	molecular function: structural molecule activity (GO:0005198)
gene11332	LOC111052900	2.56726	73	2.356177	64	1.856656	48	1.772423	51	0.714215	16	0.489136	13	0.00944128510879021	1.22350263326086	up	--	--	--	--	--	--	--	--	--	--	--	uncharacterized protein LOC111052900 isoform X1 [Nilaparvata lugens]	--
gene11344	LOC111052910	1.403854	99	1.074431	73	0.98901	63	2.159262	154	2.058739	114	1.788078	118	0.00973910367476353	-0.748966716232045	down	--	--	--	--	--	[R]	General function prediction only	Zinc finger, C2H2 type;; C2H2-type zinc-finger domain;; Zinc-finger double domain;; C2H2-type zinc finger;; Zinc-finger of C2H2 type;; SET domain;; C2H2-type zinc-finger domain;; Zinc finger, C2H2 type;; Zinc-finger of C2H2 type;; C2H2-type zinc finger	Protein suppressor of hairy wing OS=Drosophila ananassae OX=7217 GN=su(Hw) PE=2 SV=1	S	Function unknown	zinc finger protein 132-like [Nilaparvata lugens]	--
gene11393	LOC111052965	24.701441	3497	23.307402	3146	24.916437	3175	40.58783	5813	46.805241	5202	35.316391	4656	1.56226236814059e-06	-0.710862709943652	down	[I]	Lipid transport and metabolism	Cellular Component: membrane (GO:0016020);; Molecular Function: hydrolase activity (GO:0016787);;	--	--	[R]	General function prediction only	Carboxylesterase family;; alpha/beta hydrolase fold;; Prolyl oligopeptidase family	Venom carboxylesterase-6 OS=Apis mellifera OX=7460 PE=2 SV=1	I	Lipid transport and metabolism	uncharacterized protein LOC111052965 [Nilaparvata lugens]	cellular component: membrane (GO:0016020);; molecular function: catalytic activity (GO:0003824)
gene1141	LOC111053323	61.404181	6117	55.533947	5283	52.713453	4732	28.717665000000004	2884	31.221594	2443	23.058525	2153	1.27396935468043e-12	1.07103175998472	up	[P]	Inorganic ion transport and metabolism	--	--	--	[G]	Carbohydrate transport and metabolism	Major Facilitator Superfamily	--	G	Carbohydrate transport and metabolism	monocarboxylate transporter 13 isoform X1 [Nilaparvata lugens]	--
gene11416	LOC111052990	33.69294	2135	38.624374	2333	20.137598	1149	20.333891	1304	20.017332	996	13.121872	775	0.000146431261759185	0.82855085003432	up	[O]	Posttranslational modification, protein turnover, chaperones	Molecular Function: serine-type endopeptidase activity (GO:0004252);; Biological Process: proteolysis (GO:0006508);;	--	--	[E]	Amino acid transport and metabolism	Trypsin	Spaetzle-processing enzyme OS=Drosophila melanogaster OX=7227 GN=SPE PE=1 SV=2	O	Posttranslational modification, protein turnover, chaperones	melanization protease 1-like [Nilaparvata lugens]	biological process: metabolic process (GO:0008152);; molecular function: catalytic activity (GO:0003824)
gene11418	LOC111052991	9.490305000000001	1371	1.763719	236	8.655268	1125	2.249735	320	1.764331	196	2.103784	276	3.18518165158122e-05	1.77134008237581	up	[J]	Translation, ribosomal structure and biogenesis	Molecular Function: nucleotide binding (GO:0000166);; Molecular Function: nucleic acid binding (GO:0003676);;	K14411|2.56776e-110|cfo:105253985|K14411 RNA-binding protein Musashi | (RefSeq) RNA-binding protein Musashi homolog Rbp6-like	mRNA surveillance pathway (ko03015)	[A]	RNA processing and modification	RNA recognition motif. (a.k.a. RRM, RBD, or RNP domain);; RNA recognition motif	RNA-binding protein Musashi homolog Rbp6 OS=Drosophila melanogaster OX=7227 GN=Rbp6 PE=2 SV=3	S	Function unknown	RNA-binding protein Musashi homolog Rbp6-like isoform X1 [Nilaparvata lugens]	molecular function: binding (GO:0005488)
gene11433	LOC111053007	101.4922	10484	120.79643100000001	11988	105.056754	9796	66.724931	6972	76.609667	6276	56.306591	5453	1.67895841085575e-06	0.750370913655334	up	[GEPR]	Carbohydrate transport and metabolism;; Amino acid transport and metabolism;; Inorganic ion transport and metabolism;; General function prediction only	Biological Process: hexose transport (GO:0008645);; Cellular Component: integral component of membrane (GO:0016021);; Molecular Function: transmembrane transporter activity (GO:0022857);; Biological Process: transmembrane transport (GO:0055085);;	--	--	[R]	General function prediction only	Sugar (and other) transporter;; Major Facilitator Superfamily	Facilitated trehalose transporter Tret1 OS=Culex quinquefasciatus OX=7176 GN=Tret1 PE=3 SV=1	G	Carbohydrate transport and metabolism	facilitated trehalose transporter Tret1-2 homolog isoform X1 [Nilaparvata lugens]	biological process: single-organism process (GO:0044699);; biological process: localization (GO:0051179);; cellular component: membrane (GO:0016020);; cellular component: membrane part (GO:0044425);; molecular function: transporter activity (GO:0005215)
gene11491	LOC111053070	82.687088	5622	68.867584	4464	68.025711	4163	31.4387	2163	25.694588	1372	20.014845	1268	8.15151188171167e-20	1.54995896207564	up	[ER]	Amino acid transport and metabolism;; General function prediction only	Molecular Function: zinc ion binding (GO:0008270);; Molecular Function: oxidoreductase activity (GO:0016491);; Biological Process: oxidation-reduction process (GO:0055114);;	K00008|4.6395e-160|aag:AaeL_AAEL011112|K00008 L-iditol 2-dehydrogenase [EC:1.1.1.14] | (RefSeq) AAEL011112-PA	Pentose and glucuronate interconversions (ko00040);; Fructose and mannose metabolism (ko00051)	[Q]	Secondary metabolites biosynthesis, transport and catabolism	Alcohol dehydrogenase GroES-like domain;; Zinc-binding dehydrogenase	Sorbitol dehydrogenase OS=Bombyx mori OX=7091 GN=SDH PE=2 SV=1	E	Amino acid transport and metabolism	sorbitol dehydrogenase-like [Nilaparvata lugens]	molecular function: binding (GO:0005488);; molecular function: catalytic activity (GO:0003824);; biological process: metabolic process (GO:0008152);; biological process: single-organism process (GO:0044699)
gene11550	LOC111053138	96.181946	7936	86.369875	6794	86.118152	6396	40.221093	3358	34.255424	2219	37.151199	2856	2.30689922281391e-19	1.30276232944527	up	--	--	Biological Process: metabolic process (GO:0008152);;	--	--	[U]	Intracellular trafficking, secretion, and vesicular transport	Patatin-like phospholipase	Patanin-like phospholipase domain-containing protein OS=Caenorhabditis elegans OX=6239 GN=atgl-1 PE=1 SV=2	S	Function unknown	patatin-like phospholipase domain-containing protein 3 isoform X2 [Nilaparvata lugens]	biological process: metabolic process (GO:0008152)
gene11553	LOC111053141	2.56	194	2.409007	174	2.02563	138	0.603594	47	1.116606	67	1.239863	88	0.000131339333006707	1.25810597281844	up	[M]	Cell wall/membrane/envelope biogenesis	--	--	--	[R]	General function prediction only	Acyltransferase family	Nose resistant to fluoxetine protein 6 OS=Caenorhabditis elegans OX=6239 GN=nrf-6 PE=1 SV=3	S	Function unknown	nose resistant to fluoxetine protein 6-like [Nilaparvata lugens]	--
gene11566	LOC111053158	4.111929	268	4.611093	286	3.509257	206	2.032076	134	2.047975	105	1.606475	98	3.46154443546904e-06	1.13975503227802	up	[T]	Signal transduction mechanisms	Molecular Function: nucleotide binding (GO:0000166);; Molecular Function: protein kinase activity (GO:0004672);; Biological Process: phosphorylation (GO:0016310);;	K08858|2.97016e-167|aec:105150415|K08858 serine/threonine-protein kinase SBK [EC:2.7.11.1] | (RefSeq) serine/threonine-protein kinase SBK1	--	[T]	Signal transduction mechanisms	Protein kinase domain;; Protein tyrosine kinase;; Kinase-like	Putative serine/threonine-protein kinase C01C4.3 OS=Caenorhabditis elegans OX=6239 GN=C01C4.3 PE=3 SV=3	T	Signal transduction mechanisms	serine/threonine-protein kinase SBK1-like [Nilaparvata lugens]	molecular function: binding (GO:0005488);; biological process: metabolic process (GO:0008152);; biological process: cellular process (GO:0009987);; molecular function: catalytic activity (GO:0003824)
gene11569	LOC111053160	7.1049619999999996	585	4.325562	339	5.085349	377	2.614872	218	3.3805509999999996	219	4.343252	332	0.00554871958136607	0.703728895399286	up	--	--	--	K08439|1.13764e-20|obi:106883221|K08439 G protein-coupled receptor 161 | (RefSeq) G-protein coupled receptor 161-like	--	--	--	7 transmembrane receptor (rhodopsin family)	Putative tyramine receptor 2 OS=Locusta migratoria OX=7004 GN=GCR2 PE=2 SV=1	S	Function unknown	alpha-1A adrenergic receptor isoform X1 [Nilaparvata lugens]	--
gene11609	LOC111053205	5.267147	220	3.857127	154	4.607512	173	7.962774	336	7.085666	232	7.388134	287	0.0027160540960868	-0.669213251349815	down	[L]	Replication, recombination and repair	Cellular Component: synaptonemal complex (GO:0000795);; Molecular Function: single-stranded DNA binding (GO:0003697);; Molecular Function: ATP binding (GO:0005524);; Cellular Component: chiasma (GO:0005712);; Biological Process: mismatch repair (GO:0006298);; Molecular Function: ATPase activity (GO:0016887);; Molecular Function: mismatched DNA binding (GO:0030983);; Cellular Component: MutLalpha …	K08734|7.15469e-178|apla:101789748|K08734 DNA mismatch repair protein MLH1 | (RefSeq) MLH1; mutL homolog 1	Mismatch repair (ko03430);; Fanconi anemia pathway (ko03460)	[L]	Replication, recombination and repair	DNA mismatch repair protein, C-terminal domain;; Histidine kinase-, DNA gyrase B-, and HSP90-like ATPase;; Histidine kinase-, DNA gyrase B-, and HSP90-like ATPase	DNA mismatch repair protein Mlh1 OS=Dictyostelium discoideum OX=44689 GN=mlh1 PE=3 SV=1	L	Replication, recombination and repair	DNA mismatch repair protein Mlh1 [Nilaparvata lugens]	cellular component: cell (GO:0005623);; cellular component: membrane-enclosed lumen (GO:0031974);; cellular component: organelle (GO:0043226);; cellular component: organelle part (GO:0044422);; cellular component: cell part (GO:0044464);; molecular function: binding (GO:0005488);; biological process: metabolic process (GO:0008152);; biological process: cellular process (GO:0009987);; biological p…
gene11634	LOC111053231	230.220139	15491	418.541931	26849	179.274216	10858	132.966614	9052	184.188934	9730	121.071381	7587	0.000229350681238269	0.954076282954881	up	[M]	Cell wall/membrane/envelope biogenesis	--	--	--	--	--	--	--	M	Cell wall/membrane/envelope biogenesis	uncharacterized protein LOC111053231 [Nilaparvata lugens]	--
gene11635	LOC111053232	48.537891	1573	86.494209	2673	39.336495	1117	23.856091	783	38.654647	955	23.913475	722	4.94016779257177e-05	1.05848887005804	up	--	--	--	--	--	--	--	--	--	--	--	holotricin-3-like isoform X2 [Nilaparvata lugens]	--
gene11652	LOC111053256	8.877886	692	8.09012	601	10.70819	751	17.629736	1389	12.482153	764	14.469547	1050	0.000182445001471955	-0.64859651704397	down	--	--	Molecular Function: catalytic activity (GO:0003824);;	K01307|5.46807e-88|aag:AaeL_AAEL000271|K01307 gamma-glutamyl hydrolase [EC:3.4.19.9] | (RefSeq) AAEL000271-PA	Folate biosynthesis (ko00790)	[H]	Coenzyme transport and metabolism	Peptidase C26;; Glutamine amidotransferase class-I;; CobB/CobQ-like glutamine amidotransferase domain	Gamma-glutamyl hydrolase B OS=Dictyostelium discoideum OX=44689 GN=gghB PE=3 SV=1	S	Function unknown	gamma-glutamyl hydrolase-like [Nilaparvata lugens]	molecular function: catalytic activity (GO:0003824)
gene11676	LOC111053277	6.646976	304	4.101126	179	9.343457	385	18.320841	847	7.598553	273	13.816564	588	0.00349231581043965	-0.940928232754675	down	[G]	Carbohydrate transport and metabolism	--	--	--	[PT]	Inorganic ion transport and metabolism;; Signal transduction mechanisms	SMP-30/Gluconolaconase/LRE-like region	--	G	Carbohydrate transport and metabolism	regucalcin-like [Nilaparvata lugens]	--
gene11713	LOC111053319	143.215607	2596	114.722641	1982	54.336948	887	76.449715	1402	50.737888	722	69.673706	1176	0.00947167879448406	0.694248247590315	up	--	--	--	--	--	--	--	--	--	--	--	--	--
gene11714	LOC111053320	65.635483	1424	76.30278	1578	59.699581	1166	39.070583	858	36.14209	616	53.866871	1089	0.000238778251520779	0.67087609565811	up	--	--	--	--	--	--	--	--	--	--	--	prisilkin-39-like [Nilaparvata lugens]	--
gene11715	LOC111053316	1106.522949	25173	925.202087	20066	851.520752	17436	718.722351	16542	548.479065	9795	514.793152	10907	8.5396753987649e-06	0.733182576179784	up	--	--	--	--	--	--	--	--	--	--	--	--	--
gene11774	LOC111053378	5.514527	440	3.654788	278	3.579654	257	7.721557	623	6.087745	381	6.261341	465	0.00327030208579228	-0.61760310331734	down	--	--	--	--	--	[S]	Function unknown	--	SprT-like domain-containing protein Spartan OS=Caenorhabditis elegans OX=6239 GN=dvc-1 PE=1 SV=1	S	Function unknown	uncharacterized transmembrane protein DDB_G0289901-like [Nilaparvata lugens]	--
gene11775	LOC111053384	25.85288	862	24.283913	772	18.773134	564	14.479514	489	11.90907	312	12.274467	382	5.66284133586594e-07	0.866842232574188	up	--	--	--	--	--	--	--	--	--	--	--	WW domain-binding protein 11-like [Nilaparvata lugens]	--
gene1178	LOC111054117	4.808808	299	4.910857	291	5.971375	334	3.490313	220	3.525602	172	2.267887	132	0.0008616234667636	0.798615001265016	up	--	--	Molecular Function: calcium ion binding (GO:0005509);; Molecular Function: calcium-dependent phospholipid binding (GO:0005544);;	K17095|3.39619e-21|nvi:100122974|K17095 annexin A7/11 | (RefSeq) Anxb11; annexin B11	--	[U]	Intracellular trafficking, secretion, and vesicular transport	Annexin	Annexin-B12 OS=Hydra vulgaris OX=6087 GN=ANXB12 PE=1 SV=1	S	Function unknown	annexin-B12-like [Nilaparvata lugens]	molecular function: binding (GO:0005488)
gene1183	LOC111053888	7.886284	851	8.783701	894	7.6599	705	4.430109	445	3.557658	288	2.973161	287	2.54802272490427e-13	1.24488498783417	up	--	--	--	--	--	--	--	7 transmembrane receptor (Secretin family);; Methuselah N-terminus;; Frizzled/Smoothened family membrane region	G-protein coupled receptor Mth2 OS=Drosophila yakuba OX=7245 GN=mth2 PE=3 SV=1	S	Function unknown	G-protein coupled receptor Mth2-like isoform X3 [Nilaparvata lugens]	--
gene11835	LOC111053449	27.376829	1221	23.773819	1011	25.077421	1007	15.254919	688	18.07258	633	16.610014	690	1.29600957635746e-05	0.646681422680481	up	--	--	Molecular Function: transcription factor activity, sequence-specific DNA binding (GO:0003700);; Cellular Component: nucleus (GO:0005634);; Biological Process: regulation of transcription, DNA-templated (GO:0006355);; Molecular Function: sequence-specific DNA binding (GO:0043565);;	K09408|7.49983e-41|tca:664090|K09408 forkhead box protein O3 | (RefSeq) forkhead box protein O	FoxO signaling pathway (ko04068);; Longevity regulating pathway - multiple species (ko04213)	[K]	Transcription	Forkhead domain	Forkhead box protein O OS=Drosophila ananassae OX=7217 GN=foxo PE=3 SV=2	K	Transcription	forkhead box protein O-like [Nilaparvata lugens]	biological process: biological regulation (GO:0065007);; molecular function: nucleic acid binding transcription factor activity (GO:0001071);; cellular component: cell (GO:0005623);; cellular component: organelle (GO:0043226);; cellular component: cell part (GO:0044464);; molecular function: binding (GO:0005488)
gene11838	LOC111053456	319.897339	11826	268.474762	9462	296.11731	9853	219.936661	8226	176.010895	5108	141.431961	4870	4.94705746663512e-06	0.761415089624711	up	[FE]	Nucleotide transport and metabolism;; Amino acid transport and metabolism	Molecular Function: magnesium ion binding (GO:0000287);; Molecular Function: ribose phosphate diphosphokinase activity (GO:0004749);; Biological Process: ribonucleoside monophosphate biosynthetic process (GO:0009156);; Biological Process: nucleotide biosynthetic process (GO:0009165);; Molecular Function: kinase activity (GO:0016301);; Biological Process: phosphorylation (GO:0016310);;	K00948|0|cfo:105258381|K00948 ribose-phosphate pyrophosphokinase [EC:2.7.6.1] | (RefSeq) ribose-phosphate pyrophosphokinase 1	Pentose phosphate pathway (ko00030);; Purine metabolism (ko00230);; Carbon metabolism (ko01200);; Biosynthesis of amino acids (ko01230)	[FE]	Nucleotide transport and metabolism;; Amino acid transport and metabolism	N-terminal domain of ribose phosphate pyrophosphokinase;; Phosphoribosyl synthetase-associated domain;; Phosphoribosyl transferase domain	Ribose-phosphate pyrophosphokinase A OS=Dictyostelium discoideum OX=44689 GN=prsA PE=1 SV=1	F	Nucleotide transport and metabolism	ribose-phosphate pyrophosphokinase 1-like [Nilaparvata lugens]	molecular function: binding (GO:0005488);; molecular function: catalytic activity (GO:0003824);; biological process: metabolic process (GO:0008152);; biological process: cellular process (GO:0009987);; biological process: single-organism process (GO:0044699)
gene11840	LOC111053452	12.250289	591	11.281431000000001	520	13.818449000000001	601	23.174331	1132	18.741625	707	22.975078	1033	3.52038506397961e-06	-0.758627979783231	down	--	--	--	--	--	--	--	--	--	S	Function unknown	uncharacterized protein LOC111053452 isoform X1 [Nilaparvata lugens]	--
gene11843	LOC111053454	44.633465	1574	48.881954	1643	39.481606	1253	33.935822	1211	28.487795	789	26.129019	858	2.29672741482837e-05	0.624476622073308	up	[J]	Translation, ribosomal structure and biogenesis	--	K14846|1.52579e-131|aec:105145233|K14846 ribosome production factor 1 | (RefSeq) probable ribosome production factor 1	--	[A]	RNA processing and modification	Brix domain	Probable ribosome production factor 1 OS=Drosophila melanogaster OX=7227 GN=CG6712 PE=2 SV=1	AJ	RNA processing and modification;; Translation, ribosomal structure and biogenesis	probable ribosome production factor 1 [Nilaparvata lugens]	--
gene11898	LOC111053511	11.545557	3282	11.3563	3089	10.090005000000001	2594	5.245424	1506	6.141286999999999	1374	6.144849000000001	1636	2.09474073100421e-10	0.946138971071979	up	--	--	--	K16172|7.23688e-76|phu:Phum_PHUM441290|K16172 insulin receptor substrate 1 | (RefSeq) insulin receptor substrate-1, putative	FoxO signaling pathway (ko04068);; mTOR signaling pathway (ko04150);; Longevity regulating pathway - multiple species (ko04213)	--	--	PTB domain (IRS-1 type);; PH domain	Insulin receptor substrate 1 OS=Drosophila erecta OX=7220 GN=chico PE=3 SV=1	T	Signal transduction mechanisms	insulin receptor substrate 2-A isoform X1 [Nilaparvata lugens]	--
gene11967	LOC111053591	5.4926699999999995	311	4.336004	234	4.1115260000000005	209	14.673364999999999	837	14.489752999999999	641	12.262402	645	1.81766706647099e-17	-1.52772982656642	down	--	--	--	--	--	--	--	--	--	S	Function unknown	uncharacterized protein LOC111053591 [Nilaparvata lugens]	--
gene11973	LOC111053597	17.810879	752	16.648335	670	16.799938	638	28.341867	1210	29.870682	990	24.572126	966	4.85777206359309e-06	-0.652433744768565	down	[H]	Coenzyme transport and metabolism	Molecular Function: holocytochrome-c synthase activity (GO:0004408);; Molecular Function: uroporphyrinogen decarboxylase activity (GO:0004853);; Cellular Component: mitochondrion (GO:0005739);; Cellular Component: cytosol (GO:0005829);; Biological Process: protoporphyrinogen IX biosynthetic process (GO:0006782);;	K01599|4.35463e-162|api:100162932|K01599 uroporphyrinogen decarboxylase [EC:4.1.1.37] | (RefSeq) uroporphyrinogen decarboxylase	Porphyrin and chlorophyll metabolism (ko00860)	[H]	Coenzyme transport and metabolism	Uroporphyrinogen decarboxylase (URO-D)	Uroporphyrinogen decarboxylase OS=Drosophila melanogaster OX=7227 GN=Updo PE=3 SV=1	H	Coenzyme transport and metabolism	uroporphyrinogen decarboxylase [Nilaparvata lugens]	molecular function: catalytic activity (GO:0003824);; cellular component: cell (GO:0005623);; cellular component: organelle (GO:0043226);; cellular component: cell part (GO:0044464);; biological process: metabolic process (GO:0008152);; biological process: cellular process (GO:0009987)
gene11980	LOC111053606	377.73159100000004	16640	288.28382799999997	12043	289.240975	11455	559.653809	24600	481.69850199999996	16510	468.053665	19055	0.00010239371362707	-0.611045779822438	down	--	--	--	--	--	--	--	Chitin binding Peritrophin-A domain	--	--	--	uncharacterized protein LOC111053606 isoform X1 [Nilaparvata lugens]	--
gene12002	LOC111053632	2.691109	429	4.122803	625	3.629638	521	8.698508	1396	7.567401	947	5.541472	819	1.91903691629866e-07	-1.01485379890382	down	[S]	Function unknown	Biological Process: peptidyl-tyrosine sulfation (GO:0006478);; Molecular Function: protein-tyrosine sulfotransferase activity (GO:0008476);; Cellular Component: integral component of membrane (GO:0016021);;	K01021|4.83651e-169|phu:Phum_PHUM217150|K01021 protein-tyrosine sulfotransferase [EC:2.8.2.20] | (RefSeq) protein-tyrosine sulfotransferase, putative	--	[O]	Posttranslational modification, protein turnover, chaperones	Sulfotransferase family;; Sulfotransferase domain	Protein-tyrosine sulfotransferase OS=Drosophila melanogaster OX=7227 GN=Tango13 PE=2 SV=2	S	Function unknown	protein-tyrosine sulfotransferase isoform X1 [Nilaparvata lugens]	biological process: metabolic process (GO:0008152);; biological process: cellular process (GO:0009987);; molecular function: catalytic activity (GO:0003824);; cellular component: membrane (GO:0016020);; cellular component: membrane part (GO:0044425)
gene12020	LOC111053657	252.35463	13969	249.383255	13160	261.868286	13047	155.378922	8701	135.050583	5869	89.113396	4594	5.33974765475189e-09	1.05387915654563	up	[G]	Carbohydrate transport and metabolism	Biological Process: carbohydrate transport (GO:0008643);; Cellular Component: integral component of membrane (GO:0016021);; Molecular Function: substrate-specific transmembrane transporter activity (GO:0022891);; Biological Process: transmembrane transport (GO:0055085);;	K08145|5.3763e-77|soc:105197057|K08145 MFS transporter, SP family, solute carrier family 2 (facilitated glucose transporter), member 8 | (RefSeq) facilitated trehalose transporter Tret1	--	[R]	General function prediction only	Sugar (and other) transporter;; Major Facilitator Superfamily	Facilitated trehalose transporter Tret1-2 homolog OS=Drosophila melanogaster OX=7227 GN=Tret1-2 PE=2 SV=1	G	Carbohydrate transport and metabolism	facilitated trehalose transporter Tret1-like [Nilaparvata lugens]	biological process: single-organism process (GO:0044699);; biological process: localization (GO:0051179);; cellular component: membrane (GO:0016020);; cellular component: membrane part (GO:0044425);; molecular function: transporter activity (GO:0005215)
gene12023	LOC111053654	774.860901	26031	659.372864	21118	352.894348	10671	119.984856	4078	285.521912	7530	155.590408	4868	2.35795557686071e-08	1.70287045822599	up	--	--	--	--	--	--	--	Insect cuticle protein	--	S	Function unknown	cuticle protein 19.8-like [Nilaparvata lugens]	--
gene12025	LOC111053660	47.285473	887	44.111912	789	62.18116	1050	38.154167	724	29.1931	430	26.278572	459	4.72365862246282e-05	0.756802536147257	up	--	--	--	--	--	--	--	--	--	--	--	cuticle protein 2-like [Nilaparvata lugens]	--
gene12026	LOC111053661	139.824432	6755	119.88945	5522	88.422104	3845	42.191578	2063	48.871628	1854	42.870052	1929	5.22708560333994e-16	1.41119853530813	up	--	--	--	--	--	--	--	--	--	--	--	cuticle protein 18.7-like [Nilaparvata lugens]	--
gene12027	LOC111053653	1810.099976	33278	1395.472656	24458	1065.262573	17627	584.973206	10880	773.064636	11157	801.236023	13719	3.90627748646213e-07	1.01205010708834	up	--	--	Molecular Function: nucleic acid binding (GO:0003676);; Molecular Function: zinc ion binding (GO:0008270);; Molecular Function: structural constituent of cuticle (GO:0042302);;	--	--	--	--	Insect cuticle protein	Cuticle protein 6 OS=Blaberus craniifer OX=6982 PE=1 SV=1	S	Function unknown	larval/pupal cuticle protein H1C-like [Nilaparvata lugens]	molecular function: binding (GO:0005488);; molecular function: structural molecule activity (GO:0005198)
gene12048	LOC111053687	11.928377	502	10.805642	434	15.216361	577	21.982899	936	21.276751	703	20.821089	816	2.84427935124992e-05	-0.715916156262699	down	--	--	--	--	--	--	--	--	--	S	Function unknown	uncharacterized protein LOC111053687 [Nilaparvata lugens]	--
gene12053	LOC111053691	1748.80249	123687	1686.483521	113715	1762.780151	112215	2852.350342	204093	2856.933105	158621	2505.028809	165001	1.17816665673977e-05	-0.621373010932438	down	--	--	--	--	--	--	--	--	--	--	--	--	--
gene1207	LOC111054084	2.149042	159	1.843544	130	2.306509	154	4.011633	300	3.468923	201	3.25829	224	0.00194986136042146	-0.726565539807588	down	[P]	Inorganic ion transport and metabolism	Molecular Function: nucleotide binding (GO:0000166);; Cellular Component: cytoplasm (GO:0005737);; Molecular Function: oxidoreductase activity, acting on NAD(P)H (GO:0016651);; Cellular Component: intracellular ribonucleoprotein complex (GO:0030529);; Molecular Function: anion binding (GO:0043168);; Biological Process: cellular biosynthetic process (GO:0044249);; Molecular Function: coenzyme bind…	--	--	[C]	Energy production and conversion	Flavodoxin;; FAD binding domain;; Oxidoreductase NAD-binding domain	NADPH-dependent diflavin oxidoreductase 1 OS=Dictyostelium discoideum OX=44689 GN=redC PE=2 SV=1	P	Inorganic ion transport and metabolism	NADPH-dependent diflavin oxidoreductase 1 [Nilaparvata lugens]	molecular function: binding (GO:0005488);; cellular component: cell (GO:0005623);; cellular component: cell part (GO:0044464);; biological process: metabolic process (GO:0008152);; biological process: single-organism process (GO:0044699);; molecular function: catalytic activity (GO:0003824);; cellular component: macromolecular complex (GO:0032991);; biological process: cellular process (GO:000998…
gene12111	LOC111053757	9.508721	428	9.569883	411	9.861504	400	6.325117	288	5.848538	207	6.733218	282	0.000680662220051188	0.6489641090641	up	[I]	Lipid transport and metabolism	Biological Process: lipid metabolic process (GO:0006629);; Molecular Function: O-acyltransferase activity (GO:0008374);;	K06129|2.66726e-110|tca:654991|K06129 lysophospholipase III [EC:3.1.1.5] | (RefSeq) group XV phospholipase A2	Glycerophospholipid metabolism (ko00564);; Lysosome (ko04142)	[I]	Lipid transport and metabolism	Lecithin:cholesterol acyltransferase	--	S	Function unknown	group XV phospholipase A2-like, partial [Nilaparvata lugens]	biological process: metabolic process (GO:0008152);; biological process: single-organism process (GO:0044699);; molecular function: catalytic activity (GO:0003824)
gene1214	LOC111054272	36.757415	7395	34.884122999999995	6692	33.614115	6084	24.471244000000002	4999	23.576811	3734	23.134235999999998	4335	1.3369298845527e-05	0.59742320693415	up	[T]	Signal transduction mechanisms	Molecular Function: protein serine/threonine kinase activity (GO:0004674);; Molecular Function: ATP binding (GO:0005524);; Biological Process: protein phosphorylation (GO:0006468);;	K18669|0|nvi:100121588|K18669 dual specificity tyrosine-phosphorylation-regulated kinase 2/3/4 [EC:2.7.12.1] | (RefSeq) probable serine/threonine-protein kinase dyrk2	--	[R]	General function prediction only	Protein kinase domain;; Protein tyrosine kinase;; Phosphotransferase enzyme family	Dual specificity tyrosine-phosphorylation-regulated kinase 2 OS=Drosophila melanogaster OX=7227 GN=Dyrk2 PE=1 SV=1	T	Signal transduction mechanisms	dual specificity tyrosine-phosphorylation-regulated kinase 2 isoform X5 [Nilaparvata lugens]	biological process: metabolic process (GO:0008152);; biological process: cellular process (GO:0009987);; molecular function: catalytic activity (GO:0003824);; molecular function: binding (GO:0005488)
gene12182	LOC111053834	2.746488	75	2.141399	56	3.47064	85	5.21706	143	6.379697	136	5.484408	138	0.00147119285695732	-0.979990545718996	down	[T]	Signal transduction mechanisms	Molecular Function: protein tyrosine phosphatase activity (GO:0004725);; Molecular Function: protein tyrosine/serine/threonine phosphatase activity (GO:0008138);; Biological Process: peptidyl-tyrosine dephosphorylation (GO:0035335);;	K14165|7.62094e-28|mde:101893163|K14165 atypical dual specificity phosphatase [EC:3.1.3.16 3.1.3.48] | (RefSeq) dual specificity protein phosphatase 19	--	[V]	Defense mechanisms	Dual specificity phosphatase, catalytic domain	Probable dual specificity protein phosphatase DDB_G0283417 OS=Dictyostelium discoideum OX=44689 GN=DDB_G0283417 PE=3 SV=1	T	Signal transduction mechanisms	dual specificity protein phosphatase 19 [Nilaparvata lugens]	biological process: metabolic process (GO:0008152);; biological process: cellular process (GO:0009987);; molecular function: catalytic activity (GO:0003824)
gene12194	LOC111053850	160.001307	6972	154.18442499999998	6405	148.097759	5808	96.47784800000001	4239	87.207546	2981	67.68563	2738	1.56053945702676e-09	0.923608307927608	up	[Q]	Secondary metabolites biosynthesis, transport and catabolism	Molecular Function: oxidoreductase activity (GO:0016491);; Biological Process: oxidation-reduction process (GO:0055114);;	K00011|1.38076e-160|bmor:101736565|K00011 aldehyde reductase [EC:1.1.1.21] | (RefSeq) aldose reductase-like	Pentose and glucuronate interconversions (ko00040);; Fructose and mannose metabolism (ko00051);; Galactose metabolism (ko00052);; Glycerolipid metabolism (ko00561)	[R]	General function prediction only	Aldo/keto reductase family	Aldose reductase A OS=Dictyostelium discoideum OX=44689 GN=alrA PE=2 SV=1	S	Function unknown	aldose reductase-like isoform X2 [Nilaparvata lugens]	molecular function: catalytic activity (GO:0003824);; biological process: metabolic process (GO:0008152);; biological process: single-organism process (GO:0044699)
gene12306	LOC111053969	14.594439	502	15.853235	520	15.69747	486	22.822542	794	27.238791	735	24.397064	781	3.02342535091265e-05	-0.652093474808193	down	--	--	--	--	--	--	--	--	--	--	--	uncharacterized protein LOC111053969 [Nilaparvata lugens]	--
gene12340	LOC111054011	4.478859	263	4.827752	271	4.690535	248	8.630923	513	7.815104	361	8.870543	485	1.18071612467662e-05	-0.819521278696489	down	[E]	Amino acid transport and metabolism	Molecular Function: transaminase activity (GO:0008483);; Molecular Function: pyridoxal phosphate binding (GO:0030170);;	K00827|0|aag:AaeL_AAEL000640|K00827 alanine-glyoxylate transaminase / (R)-3-amino-2-methylpropionate-pyruvate transaminase [EC:2.6.1.44 2.6.1.40] | (RefSeq) AAEL000640-PA	Alanine, aspartate and glutamate metabolism (ko00250);; Glycine, serine and threonine metabolism (ko00260);; Cysteine and methionine metabolism (ko00270);; Valine, leucine and isoleucine degradation (ko00280)	[E]	Amino acid transport and metabolism	Aminotransferase class-III	Alanine--glyoxylate aminotransferase 2-like OS=Drosophila melanogaster OX=7227 GN=CG8745 PE=2 SV=2	E	Amino acid transport and metabolism	alanine--glyoxylate aminotransferase 2, mitochondrial [Nilaparvata lugens]	molecular function: catalytic activity (GO:0003824);; molecular function: binding (GO:0005488)
gene12352	LOC111054024	44.25724	3250	46.048865000000006	3158	42.264435	3381	20.371523	1655	22.225094	1253	14.122211	732	1.17881739511811e-10	1.40969949741485	up	--	--	Molecular Function: transcription factor activity, sequence-specific DNA binding (GO:0003700);; Cellular Component: nucleus (GO:0005634);; Biological Process: regulation of transcription, DNA-templated (GO:0006355);; Molecular Function: sequence-specific DNA binding (GO:0043565);;	K17102|8.33008e-32|api:100166054|K17102 ETS homologous factor | (RefSeq) protein c-ets-1-B-like	--	[K]	Transcription	Ets-domain	Ecdysone-induced protein 74EF isoform A OS=Drosophila melanogaster OX=7227 GN=Eip74EF PE=2 SV=2	K	Transcription	ETS homologous factor-like isoform X1 [Nilaparvata lugens]	biological process: biological regulation (GO:0065007);; molecular function: nucleic acid binding transcription factor activity (GO:0001071);; cellular component: cell (GO:0005623);; cellular component: organelle (GO:0043226);; cellular component: cell part (GO:0044464);; molecular function: binding (GO:0005488)
gene1236	LOC111054526	140.819625	20662	121.91225399999999	16988	132.34909100000002	17378	75.712188	10518	62.763422	6769	63.156856	7961	1.3425065211169e-13	1.10639273786478	up	[D]	Cell cycle control, cell division, chromosome partitioning	--	K01081|0|phu:Phum_PHUM227090|K01081 5'-nucleotidase [EC:3.1.3.5] | (RefSeq) Cytosolic purine 5'-nucleotidase, putative	Purine metabolism (ko00230);; Pyrimidine metabolism (ko00240);; Nicotinate and nicotinamide metabolism (ko00760)	[F]	Nucleotide transport and metabolism	5' nucleotidase family	Cytosolic purine 5&apos;-nucleotidase OS=Dictyostelium discoideum OX=44689 GN=nt5c2 PE=3 SV=1	S	Function unknown	cytosolic purine 5&apos;-nucleotidase isoform X1 [Nilaparvata lugens]	--
gene12406	LOC111054086	18.739267	689	14.528905	509	12.864088	426	7.072661	263	7.824865	226	6.741087	231	1.44424181286372e-08	1.12796595711945	up	--	--	--	--	--	--	--	--	--	S	Function unknown	uncharacterized protein LOC111054086 [Nilaparvata lugens]	--
gene12433	LOC111054112	16.420561	1089	16.725647	1057	12.793941	764	7.077898	475	5.58837	291	4.92795	305	6.1441302179905e-16	1.42094896762002	up	[E]	Amino acid transport and metabolism	Molecular Function: L-tyrosine:2-oxoglutarate aminotransferase activity (GO:0004838);; Biological Process: biosynthetic process (GO:0009058);; Biological Process: aromatic amino acid family metabolic process (GO:0009072);; Molecular Function: pyridoxal phosphate binding (GO:0030170);;	K00815|5.49028e-171|phu:Phum_PHUM509510|K00815 tyrosine aminotransferase [EC:2.6.1.5] | (RefSeq) tyrosine aminotransferase, putative	Ubiquinone and other terpenoid-quinone biosynthesis (ko00130);; Cysteine and methionine metabolism (ko00270);; Tyrosine metabolism (ko00350);; Phenylalanine metabolism (ko00360);; Phenylalanine, tyrosine and tryptophan biosynthesis (ko00400);; Biosynthesis of amino acids (ko01230)	[E]	Amino acid transport and metabolism	Aminotransferase class I and II;; Aminotransferase class-V	Tyrosine aminotransferase OS=Dictyostelium discoideum OX=44689 GN=tat PE=3 SV=1	E	Amino acid transport and metabolism	tyrosine aminotransferase-like [Nilaparvata lugens]	molecular function: catalytic activity (GO:0003824);; biological process: metabolic process (GO:0008152);; biological process: cellular process (GO:0009987);; biological process: single-organism process (GO:0044699);; molecular function: binding (GO:0005488)
gene12455	LOC111054139	8.736403	1114	8.093302	983	8.509479	976	13.792019	1778	13.926336	1393	12.100101	1436	6.7837798722099e-06	-0.613068713964105	down	[O]	Posttranslational modification, protein turnover, chaperones	Molecular Function: protein disulfide isomerase activity (GO:0003756);; Cellular Component: endoplasmic reticulum (GO:0005783);; Biological Process: protein folding (GO:0006457);; Biological Process: response to endoplasmic reticulum stress (GO:0034976);;	K09583|2.88167e-153|tca:659551|K09583 protein disulfide isomerase family A, member 5 [EC:5.3.4.1] | (RefSeq) protein disulfide-isomerase A5	--	[O]	Posttranslational modification, protein turnover, chaperones	Thioredoxin;; Thioredoxin-like domain;; AhpC/TSA family;; Thioredoxin-like;; Thioredoxin-like;; OST3 / OST6 family, transporter family;; Redoxin	Probable protein disulfide-isomerase A4 OS=Caenorhabditis elegans OX=6239 GN=C14B9.2 PE=3 SV=2	O	Posttranslational modification, protein turnover, chaperones	protein disulfide-isomerase A5 [Nilaparvata lugens]	molecular function: catalytic activity (GO:0003824);; cellular component: cell (GO:0005623);; cellular component: organelle (GO:0043226);; cellular component: cell part (GO:0044464);; biological process: cellular process (GO:0009987);; biological process: response to stimulus (GO:0050896)
gene1247	LOC111054682	158.355278	3639	128.215039	2835	156.636266	2966	124.635052	2920	94.172115	1735	70.121467	1517	0.000893418411619623	0.603137876139275	up	--	--	--	--	--	--	--	Kazal-type serine protease inhibitor domain;; Kazal-type serine protease inhibitor domain	--	--	--	turripeptide Gsg9.2-like isoform X1 [Nilaparvata lugens]	--
gene12476	LOC111054162	21.239267	1443	18.534491	1201	20.832794	1274	10.942647	752	8.820891	471	11.276125	714	2.21259915412005e-10	0.9983372173707	up	[O]	Posttranslational modification, protein turnover, chaperones	Molecular Function: ATP binding (GO:0005524);;	K03283|0|bmor:692822|K03283 heat shock 70kDa protein 1/8 | (RefSeq) Hsp70; heat shock protein 70	Spliceosome (ko03040);; Protein processing in endoplasmic reticulum (ko04141);; Endocytosis (ko04144);; Longevity regulating pathway - multiple species (ko04213)	[O]	Posttranslational modification, protein turnover, chaperones	Hsp70 protein;; MreB/Mbl protein;; NAD-specific glutamate dehydrogenase	Heat shock protein 68 OS=Drosophila melanogaster OX=7227 GN=Hsp68 PE=1 SV=1	O	Posttranslational modification, protein turnover, chaperones	heat shock protein 68-like [Nilaparvata lugens]	molecular function: binding (GO:0005488)
gene12478	LOC111054163	4.503362	433	9.039707	829	8.13738	705	5.033186	490	4.491813	340	4.319971	387	0.00298320730362701	0.686254200920603	up	--	--	Molecular Function: oxygen transporter activity (GO:0005344);; Biological Process: oxygen transport (GO:0015671);; Molecular Function: oxygen binding (GO:0019825);; Molecular Function: heme binding (GO:0020037);;	--	--	--	--	Globin	--	S	Function unknown	neuroglobin-like isoform X1 [Nilaparvata lugens]	biological process: localization (GO:0051179);; molecular function: transporter activity (GO:0005215);; biological process: single-organism process (GO:0044699);; molecular function: binding (GO:0005488)
gene12511	LOC111054199	62.38483	613	69.569374	652	68.868637	609	38.225002	380	28.321342	219	52.459461	480	0.000429197737745859	0.781768828123614	up	--	--	--	--	--	--	--	--	--	--	--	--	--
gene12514	LOC111054208	55.233212	2859	57.364365	2830	64.802834	3019	118.421448	6200	114.967575	4671	77.779213	3749	6.2605210123982e-06	-0.765968333250949	down	--	--	--	--	--	--	--	AT hook motif	--	--	--	high mobility group protein I-like [Nilaparvata lugens]	--
gene12549	LOC111054242	5.470246	849	6.3647	942	5.571647	779	3.055577	480	3.476401	424	3.569442	516	3.06950793356607e-07	0.819553000370536	up	--		Biological Process: MAPK cascade (GO:0000165);; Molecular Function: protein kinase activity (GO:0004672);; Molecular Function: binding (GO:0005488);; Biological Process: regulation of cellular metabolic process (GO:0031323);; Biological Process: positive regulation of molecular function (GO:0044093);; Biological Process: positive regulation of biological process (GO:0048518);; Biological Process:…	K04422|2.64197e-110|api:100166541|K04422 mitogen-activated protein kinase kinase kinase 13 [EC:2.7.11.25] | (RefSeq) mitogen-activated protein kinase kinase kinase 13	--	[T]	Signal transduction mechanisms	Protein kinase domain;; Protein tyrosine kinase	Mitogen-activated protein kinase kinase kinase dlk-1 OS=Caenorhabditis elegans OX=6239 GN=dlk-1 PE=1 SV=4	T	Signal transduction mechanisms	mitogen-activated protein kinase kinase kinase 12-like [Nilaparvata lugens]	biological process: metabolic process (GO:0008152);; biological process: cellular process (GO:0009987);; biological process: signaling (GO:0023052);; biological process: single-organism process (GO:0044699);; biological process: response to stimulus (GO:0050896);; biological process: biological regulation (GO:0065007);; molecular function: catalytic activity (GO:0003824);; molecular function: bin…
gene12616	LOC111054320	31.206921	783	34.149864	816	12.536876	283	13.499458	343	18.144169	357	9.758819	228	0.002306317188769	0.948626528470613	up	[M]	Cell wall/membrane/envelope biogenesis	--	K03098|1.24787e-38|soc:105196364|K03098 apolipoprotein D and lipocalin family protein | (RefSeq) apolipoprotein D-like	--	[M]	Cell wall/membrane/envelope biogenesis	Lipocalin / cytosolic fatty-acid binding protein family;; Lipocalin-like domain	Lazarillo protein OS=Schistocerca americana OX=7009 PE=1 SV=1	M	Cell wall/membrane/envelope biogenesis	apolipoprotein D-like [Nilaparvata lugens]	--
gene12738	LOC111054448	25.574018000000002	1337	27.954269	1389	24.701348	1157	15.812795	836	17.426398	716	13.076529	637	1.17850595310877e-07	0.791985242074437	up	--	--	--	--	--	[T]	Signal transduction mechanisms	Immunoglobulin I-set domain;; Immunoglobulin domain;; Immunoglobulin domain;; Immunoglobulin domain;; Immunoglobulin V-set domain	Neural/ectodermal development factor IMP-L2 OS=Drosophila melanogaster OX=7227 GN=ImpL2 PE=1 SV=4	S	Function unknown	zwei Ig domain protein zig-2-like isoform X1 [Nilaparvata lugens]	--
gene12765	LOC111054479	8.885682	574	7.190895	445	7.927822000000001	462	6.322243	415	5.070174000000001	259	4.879903	295	0.00137988064206064	0.593885638436276	up	--	--	Molecular Function: cysteine-type endopeptidase activity (GO:0004197);; Biological Process: proteolysis (GO:0006508);; Biological Process: apoptotic process (GO:0006915);;	K04398|2.08402e-39|tca:661095|K04398 caspase 8 [EC:3.4.22.61] | (RefSeq) Dredd, casp8; death related ced-3/Nedd2-like protein	Apoptosis - fly (ko04214);; Apoptosis - multiple species (ko04215)	[D]	Cell cycle control, cell division, chromosome partitioning	Caspase domain	Caspase-8 OS=Drosophila melanogaster OX=7227 GN=Dredd PE=1 SV=3	O	Posttranslational modification, protein turnover, chaperones	caspase-8-like [Nilaparvata lugens]	biological process: metabolic process (GO:0008152);; molecular function: catalytic activity (GO:0003824);; biological process: cellular process (GO:0009987);; biological process: single-organism process (GO:0044699)
gene12853	LOC111054574	9.271018	1214	8.247901	1030	8.736962	1030	15.086898	1999	14.392454	1480	12.240936	1493	9.2879839843355e-06	-0.628656873088732	down	--	--	--	--	--	[T]	Signal transduction mechanisms	Phospholipase B	Putative phospholipase B-like 1 OS=Caenorhabditis elegans OX=6239 GN=Y37D8A.2 PE=1 SV=1	S	Function unknown	putative phospholipase B-like 2 [Nilaparvata lugens]	--
gene12896	LOC111054623	25.999397000000002	941	27.19392	939	23.012347	731	12.700571	466	16.95963	483	15.241549999999998	515	3.00635308870546e-06	0.784536558790143	up	--	--	--	--	--	--	--	--	--	--	--	uncharacterized protein LOC111054623 isoform X1 [Nilaparvata lugens]	--
gene12897	LOC111054625	17.762346	360	17.616173	340	13.030902	238	12.263024	252	10.102613	161	8.903716	168	0.00331143384586547	0.66571480508774	up	--	--	--	--	--	--	--	--	--	U	Intracellular trafficking, secretion, and vesicular transport	reticulophagy regulator 3-like [Nilaparvata lugens]	--
gene12902	LOC111054631	13.802468999999999	1875	12.926606999999999	1678	12.012512000000001	1473	7.575694	1046	6.754616	721	7.2220189999999995	917	2.28200933493342e-10	0.878913421400607	up	--	--	--	K09442|4.21895e-57|sko:102801060|K09442 SAM pointed domain-containing ETS transcription factor | (RefSeq) SAM pointed domain-containing Ets transcription factor-like	--	[K]	Transcription	Ets-domain;; Sterile alpha motif (SAM)/Pointed domain	DNA-binding protein D-ETS-4 OS=Drosophila melanogaster OX=7227 GN=Ets98B PE=2 SV=3	K	Transcription	DNA-binding protein D-ETS-4 isoform X1 [Nilaparvata lugens]	--
gene1292	LOC111055314	3.219853	338	2.403217	241	2.843666	269	5.56988	591	4.854802	400	4.595488	449	4.32039751333335e-05	-0.786289661477071	down	[MDT]	Cell wall/membrane/envelope biogenesis;; Cell cycle control, cell division, chromosome partitioning;; Signal transduction mechanisms	--	--	--	[O]	Posttranslational modification, protein turnover, chaperones	ATPase family associated with various cellular activities (AAA);; AAA domain	Putative pachytene checkpoint protein 2 OS=Caenorhabditis elegans OX=6239 GN=pch-2 PE=1 SV=1	O	Posttranslational modification, protein turnover, chaperones	pachytene checkpoint protein 2 homolog [Nilaparvata lugens]	--
gene12932	LOC111054665	22.51004	2428	29.689205	3052	21.421965	2079	12.407942	1354	15.433955	1307	8.056039	809	1.56559005036803e-07	1.07947579323141	up	--	--	--	K04448|1.12691e-68|cfo:105253340|K04448 transcription factor AP-1 | (RefSeq) transcription factor AP-1	MAPK signaling pathway - fly (ko04013);; Apoptosis - fly (ko04214);; Wnt signaling pathway (ko04310);; AGE-RAGE signaling pathway in diabetic complications (ko04933)	[K]	Transcription	Jun-like transcription factor;; bZIP transcription factor;; bZIP Maf transcription factor;; Basic region leucine zipper	Transcription factor AP-1 OS=Drosophila melanogaster OX=7227 GN=Jra PE=1 SV=2	K	Transcription	transcription factor AP-1-like [Nilaparvata lugens]	--
gene12978	LOC111054707	18.531731	1163	19.837448	1187	17.883913	1010	12.73187	808	10.892385	537	12.844334	751	6.98018354615788e-06	0.658887918118516	up	--	--	--	K07197|2.03059e-74|tca:663039|K07197 sterol regulatory element-binding transcription factor 1 | (RefSeq) sterol regulatory element-binding protein 1	--	[K]	Transcription	Helix-loop-helix DNA-binding domain	--	K	Transcription	sterol regulatory element-binding protein 1-like [Nilaparvata lugens]	--
gene13008	LOC111054744	651.725952	32669	714.369446	34139	579.225281	26133	441.393646	22385	514.046326	20228	308.012451	14380	0.000208345418088918	0.664346107916785	up	[P]	Inorganic ion transport and metabolism	Molecular Function: ferroxidase activity (GO:0004322);; Cellular Component: cell (GO:0005623);; Biological Process: iron ion transport (GO:0006826);; Biological Process: cellular iron ion homeostasis (GO:0006879);; Molecular Function: ferric iron binding (GO:0008199);; Biological Process: oxidation-reduction process (GO:0055114);;	K00522|1.21579e-79|cfo:105257623|K00522 ferritin heavy chain [EC:1.16.3.2] | (RefSeq) soma ferritin	--	[P]	Inorganic ion transport and metabolism	Ferritin-like domain;; Rubrerythrin	Soma ferritin OS=Lymnaea stagnalis OX=6523 PE=2 SV=2	P	Inorganic ion transport and metabolism	soma ferritin-like [Nilaparvata lugens]	biological process: metabolic process (GO:0008152);; biological process: single-organism process (GO:0044699);; molecular function: catalytic activity (GO:0003824);; cellular component: cell (GO:0005623);; biological process: localization (GO:0051179);; biological process: cellular process (GO:0009987);; biological process: biological regulation (GO:0065007);; molecular function: binding (GO:0005…
gene13075	LOC111054817	10.941713	785	8.915719	610	9.523096	615	15.860151	1151	15.668587	883	14.005866	936	5.32417912763262e-05	-0.594208377607123	down	--	--	Biological Process: attachment of GPI anchor to protein (GO:0016255);; Cellular Component: GPI-anchor transamidase complex (GO:0042765);;	K05292|0|cfo:105254388|K05292 phosphatidylinositol glycan, class T | (RefSeq) GPI transamidase component PIG-T	Glycosylphosphatidylinositol(GPI)-anchor biosynthesis (ko00563)	[MO]	Cell wall/membrane/envelope biogenesis;; Posttranslational modification, protein turnover, chaperones	Gpi16 subunit, GPI transamidase component	--	S	Function unknown	GPI transamidase component PIG-T [Nilaparvata lugens]	biological process: metabolic process (GO:0008152);; biological process: cellular process (GO:0009987);; cellular component: cell (GO:0005623);; cellular component: membrane (GO:0016020);; cellular component: macromolecular complex (GO:0032991);; cellular component: organelle (GO:0043226);; cellular component: organelle part (GO:0044422);; cellular component: membrane part (GO:0044425);; cellular…
gene13081	LOC111054834	7.459075	435	6.479395	360	7.353076	386	13.131471	774	12.692376	580	14.889313	807	7.20106890776502e-08	-0.899123983825681	down	[IQR]	Lipid transport and metabolism;; Secondary metabolites biosynthesis, transport and catabolism;; General function prediction only	Biological Process: biosynthetic process (GO:0009058);; Molecular Function: oxidoreductase activity (GO:0016491);; Molecular Function: transferase activity (GO:0016740);; Molecular Function: hydrolase activity, acting on ester bonds (GO:0016788);; Molecular Function: phosphopantetheine binding (GO:0031177);; Biological Process: oxidation-reduction process (GO:0055114);;	--	--	[Q]	Secondary metabolites biosynthesis, transport and catabolism	short chain dehydrogenase;; Enoyl-(Acyl carrier protein) reductase;; KR domain	WW domain-containing oxidoreductase OS=Drosophila melanogaster OX=7227 GN=Wwox PE=2 SV=1	S	Function unknown	retinol dehydrogenase 13-like [Nilaparvata lugens]	biological process: metabolic process (GO:0008152);; molecular function: catalytic activity (GO:0003824);; molecular function: binding (GO:0005488);; biological process: single-organism process (GO:0044699)
gene13084	LOC111054827	14.794002	529	13.798783	470	14.305855	460	23.327984	843	21.977602	617	25.190256	838	1.09496676811419e-05	-0.682144934532677	down	[IQR]	Lipid transport and metabolism;; Secondary metabolites biosynthesis, transport and catabolism;; General function prediction only	Biological Process: biosynthetic process (GO:0009058);; Molecular Function: oxidoreductase activity (GO:0016491);; Molecular Function: transferase activity (GO:0016740);; Molecular Function: hydrolase activity, acting on ester bonds (GO:0016788);; Molecular Function: phosphopantetheine binding (GO:0031177);; Biological Process: oxidation-reduction process (GO:0055114);;	--	--	[Q]	Secondary metabolites biosynthesis, transport and catabolism	short chain dehydrogenase;; Enoyl-(Acyl carrier protein) reductase;; KR domain	WW domain-containing oxidoreductase OS=Drosophila melanogaster OX=7227 GN=Wwox PE=2 SV=1	S	Function unknown	retinol dehydrogenase 12-like [Nilaparvata lugens]	biological process: metabolic process (GO:0008152);; molecular function: catalytic activity (GO:0003824);; molecular function: binding (GO:0005488);; biological process: single-organism process (GO:0044699)
gene13091	LOC111054830	15.7759	1427	15.246597	1315	12.535061	1021	9.658438	884	7.691957	547	7.749177	653	6.92947284490109e-08	0.830876877842238	up	[R]	General function prediction only	Molecular Function: lysophospholipase activity (GO:0004622);; Cellular Component: integral component of membrane (GO:0016021);; Biological Process: phosphatidylcholine metabolic process (GO:0046470);;	K14676|0|tca:663393|K14676 lysophospholipid hydrolase [EC:3.1.1.5] | (RefSeq) neuropathy target esterase sws	Glycerophospholipid metabolism (ko00564)	[R]	General function prediction only	Cyclic nucleotide-binding domain;; Patatin-like phospholipase	Neuropathy target esterase sws OS=Drosophila mojavensis OX=7230 GN=sws PE=3 SV=1	S	Function unknown	neuropathy target esterase sws-like [Nilaparvata lugens]	molecular function: catalytic activity (GO:0003824);; cellular component: membrane (GO:0016020);; cellular component: membrane part (GO:0044425);; biological process: metabolic process (GO:0008152);; biological process: cellular process (GO:0009987);; biological process: single-organism process (GO:0044699)
gene13110	LOC111054861	0.996402	40	0.829928	32	1.256007	45	0.443715	18	0.463951	15	0.324377	12	0.00220835488995171	1.34895439731177	up	--	--	--	K08471|2.23396e-10|bmor:101743049|K08471 gustatory receptor | (RefSeq) gustatory and odorant receptor 22-like	--	--	--	7tm Chemosensory receptor	--	S	Function unknown	uncharacterized protein LOC111054861 [Nilaparvata lugens]	--
gene13137	LOC111054884	0.846381	63	1.042006	74	0.943072	63	1.611219	121	2.142423	125	2.164945	149	0.000747282535590183	-1.02312020236168	down	--	--	--	--	--	--	--	--	--	--	--	uncharacterized protein LOC111054884 [Nilaparvata lugens]	--
gene13142	LOC111054890	9.685883	719	8.948501	633	7.740615	517	4.331327	325	4.783461	279	2.802455	194	9.35832580942635e-09	1.18825343097635	up	[G]	Carbohydrate transport and metabolism	--	--	--	[R]	General function prediction only	Major Facilitator Superfamily;; Sugar (and other) transporter	--	G	Carbohydrate transport and metabolism	synaptic vesicle glycoprotein 2B-like [Nilaparvata lugens]	--
gene13144	LOC111054898	7.120775	145	11.040033	214	3.800611	70	3.492723	72	4.494671	72	2.640003	50	0.00535320413517292	1.0851388690932	up	--	--	--	--	--	[R]	General function prediction only	Carboxylesterase family	Venom carboxylesterase-6 OS=Apis mellifera OX=7460 PE=2 SV=1	I	Lipid transport and metabolism	carboxylesterase 4A-like [Nilaparvata lugens]	--
gene13146	LOC111054894	239.305161	16957	222.611252	15039	279.214386	17808	137.735001	9874	129.218109	7188	110.664345	7303	8.68752516444204e-11	1.0143204694894	up	--	--	--	--	--	--	--	Haemolymph juvenile hormone binding protein (JHBP)	--	S	Function unknown	uncharacterized protein LOC111054894 [Nilaparvata lugens]	--
gene13194	LOC111054950	257.241608	10769	218.445007	8718	278.369476	10489	202.488632	8576	115.356049	3791	134.668015	5251	6.61410295657146e-05	0.779013066009914	up	[I]	Lipid transport and metabolism	Biological Process: lipid metabolic process (GO:0006629);; Cellular Component: membrane (GO:0016020);; Molecular Function: oxidoreductase activity (GO:0016491);; Molecular Function: ion binding (GO:0043167);;	K00507|2.70963e-35|nvi:100118647|K00507 stearoyl-CoA desaturase (Delta-9 desaturase) [EC:1.14.19.1] | (RefSeq) acyl-CoA Delta(11) desaturase-like	--	[I]	Lipid transport and metabolism	--	Acyl-CoA Delta(11) desaturase OS=Trichoplusia ni OX=7111 GN=D11DS PE=1 SV=2	I	Lipid transport and metabolism	acyl-CoA Delta(11) desaturase-like, partial [Nilaparvata lugens]	biological process: metabolic process (GO:0008152);; biological process: single-organism process (GO:0044699);; cellular component: membrane (GO:0016020);; molecular function: catalytic activity (GO:0003824);; molecular function: binding (GO:0005488)
gene13195	LOC111054946	2552.965332	125946	2690.625	126546	2767.741943	122895	1791.734863	89425	1399.32666	54193	1350.51416	62049	2.69870811668643e-08	0.859666310674141	up	[I]	Lipid transport and metabolism	Biological Process: single-organism metabolic process (GO:0044710);;	K00507|6.54652e-128|mde:101887512|K00507 stearoyl-CoA desaturase (Delta-9 desaturase) [EC:1.14.19.1] | (RefSeq) acyl-CoA Delta(11) desaturase-like	Biosynthesis of unsaturated fatty acids (ko01040);; Fatty acid metabolism (ko01212)	[I]	Lipid transport and metabolism	Fatty acid desaturase	Acyl-CoA Delta(11) desaturase OS=Spodoptera littoralis OX=7109 PE=1 SV=1	I	Lipid transport and metabolism	acyl-CoA Delta(11) desaturase-like [Nilaparvata lugens]	biological process: metabolic process (GO:0008152);; biological process: single-organism process (GO:0044699)
gene13212	LOC111054964	3.316727	209	2.408693	145	3.939852	223	5.283727	336	4.956008	245	5.645062	330	0.00479619579811327	-0.677488889000196	down	[K]	Transcription	Cellular Component: membrane (GO:0016020);;	--	--	[S]	Function unknown	Leucine rich repeat;; Leucine Rich repeats (2 copies);; Leucine Rich Repeat	Leucine-rich repeat protein soc-2 OS=Caenorhabditis elegans OX=6239 GN=soc-2 PE=1 SV=3	S	Function unknown	leucine-rich repeat-containing protein 59-like [Nilaparvata lugens]	cellular component: membrane (GO:0016020)
gene13228	LOC111054982	29.13192	1429	34.181175	1598	29.513535	1303	51.993252	2580	58.135155	2238	47.0075	2147	8.97391901775046e-07	-0.720710032481265	down	[E]	Amino acid transport and metabolism	Molecular Function: lyase activity (GO:0016829);; Molecular Function: pyridoxal phosphate binding (GO:0030170);;	K01758|5.16089e-171|nvi:100116486|K01758 cystathionine gamma-lyase [EC:4.4.1.1] | (RefSeq) cystathionine gamma-lyase	Glycine, serine and threonine metabolism (ko00260);; Cysteine and methionine metabolism (ko00270);; Selenocompound metabolism (ko00450);; Biosynthesis of amino acids (ko01230)	[E]	Amino acid transport and metabolism	Cys/Met metabolism PLP-dependent enzyme;; Aminotransferase class I and II	Putative cystathionine gamma-lyase 2 OS=Caenorhabditis elegans OX=6239 GN=cth-2 PE=3 SV=1	E	Amino acid transport and metabolism	putative cystathionine gamma-lyase 2 [Nilaparvata lugens]	molecular function: catalytic activity (GO:0003824);; molecular function: binding (GO:0005488)
gene13301	LOC111055055	7.168936	658	6.873111	602	6.844365	566	12.306091	1142	11.360675	819	9.601344	821	1.99684146773607e-05	-0.630924608591548	down	--	--	Molecular Function: UDP-galactose transmembrane transporter activity (GO:0005459);; Cellular Component: integral component of Golgi membrane (GO:0030173);; Cellular Component: integral component of endoplasmic reticulum membrane (GO:0030176);; Biological Process: UDP-galactose transmembrane transport (GO:0072334);;	K15275|3.25418e-106|nvi:100119141|K15275 solute carrier family 35 (UDP-galactose transporter), member B1 | (RefSeq) solute carrier family 35 member B1	--	[G]	Carbohydrate transport and metabolism	UAA transporter family;; EamA-like transporter family;; Triose-phosphate Transporter family	Solute carrier family 35 member B1 homolog OS=Drosophila melanogaster OX=7227 GN=meigo PE=2 SV=1	EG	Amino acid transport and metabolism;; Carbohydrate transport and metabolism	solute carrier family 35 member B1 homolog [Nilaparvata lugens]	biological process: single-organism process (GO:0044699);; biological process: localization (GO:0051179);; molecular function: transporter activity (GO:0005215);; cellular component: cell (GO:0005623);; cellular component: membrane (GO:0016020);; cellular component: organelle (GO:0043226);; cellular component: organelle part (GO:0044422);; cellular component: membrane part (GO:0044425);; cellular…
gene13315	LOC111055072	5.89669	508	5.486737	451	5.304545	412	2.612709	228	3.598032	244	4.063096	326	0.000695286798606903	0.730531632593012	up	--	--	--	K08840|3.59401e-146|cfo:105258630|K08840 TRAF2 and NCK interacting kinase [EC:2.7.11.1] | (RefSeq) mitogen-activated protein kinase kinase kinase kinase 4	MAPK signaling pathway - fly (ko04013)	[T]	Signal transduction mechanisms	CNH domain	Serine/threonine-protein kinase mig-15 OS=Caenorhabditis elegans OX=6239 GN=mig-15 PE=2 SV=3	T	Signal transduction mechanisms	serine/threonine-protein kinase mig-15-like [Nilaparvata lugens]	--
gene13444	LOC111055219	147.594971	9888	119.54892	7636	104.68103	6312	24.310371	1648	21.746788	1144	12.105741	756	5.77212693916089e-34	2.72014086553036	up	[Q]	Secondary metabolites biosynthesis, transport and catabolism	Molecular Function: oxidoreductase activity (GO:0016491);; Biological Process: small molecule metabolic process (GO:0044281);; Biological Process: single-organism cellular process (GO:0044763);; Biological Process: purine-containing compound metabolic process (GO:0072521);;	K00365|1.82278e-126|aag:AaeL_AAEL002194|K00365 urate oxidase [EC:1.7.3.3] | (RefSeq) AAEL002194-PA	Purine metabolism (ko00230);; Caffeine metabolism (ko00232)	[Q]	Secondary metabolites biosynthesis, transport and catabolism	Uricase	Uricase (Fragment) OS=Drosophila subobscura OX=7241 GN=Uro PE=2 SV=1	Q	Secondary metabolites biosynthesis, transport and catabolism	uricase [Nilaparvata lugens]	molecular function: catalytic activity (GO:0003824);; biological process: metabolic process (GO:0008152);; biological process: single-organism process (GO:0044699);; biological process: cellular process (GO:0009987)
gene13448	LOC111055222	4.797942	380	5.126736	388	4.714424	337	2.218787	178	2.426286	151	3.435076	254	0.000151572117443107	0.885883489931238	up	--	--	--	K10261|5.13253e-06|mgp:100540246|K10261 F-box and WD-40 domain protein 2 | (RefSeq) FBXW2; F-box and WD repeat domain containing 2	--	--	--	F-box-like;; F-box domain	--	--	--	F-box/WD repeat-containing protein 2-like [Nilaparvata lugens]	--
gene13450	LOC111055220	9.309175	756	9.710272	752	8.69687	636	5.525967	454	5.605328	358	5.664464	429	9.9715137823584e-07	0.756850364820997	up	--	--	Molecular Function: binding (GO:0005488);;	K17452|4.66595e-77|ame:408661|K17452 zinc finger protein AEBP2 | (RefSeq) GB19838; uncharacterized LOC408661	--	[R]	General function prediction only	--	Zinc finger protein jing homolog OS=Aedes aegypti OX=7159 GN=AAEL000263 PE=3 SV=1	S	Function unknown	zinc finger protein jing homolog [Nilaparvata lugens]	molecular function: binding (GO:0005488)
gene13494	LOC111055276	36.93766	1059	30.724831	840	34.790192	898	50.667282	1470	54.376755	1224	58.480469	1562	1.53776815521921e-05	-0.64042532180367	down	--	--	--	--	--	--	--	--	--	--	--	nucleolar protein 58-like [Nilaparvata lugens]	--
gene13552	LOC111055337	48.653034	10119	52.531189	10416	49.726105	9309	32.274899	6791	29.176153	4764	30.959394	5997	1.28806178143611e-07	0.743944018441523	up	--	--	--	--	--	[S]	Function unknown	Nucleotidyltransferase	--	S	Function unknown	protein FAM46C [Nilaparvata lugens]	--
gene13555	LOC111055338	81.154892	5096	71.047226	4254	74.259529	4197	35.555065	2259	32.777996	1616	60.187355	3520	0.000101207145021295	0.842060165464996	up	--	--	Cellular Component: plasma membrane (GO:0005886);; Cellular Component: integral component of membrane (GO:0016021);; Molecular Function: structural constituent of cuticle (GO:0042302);; Biological Process: sensory perception of taste (GO:0050909);;	--	--	--	--	Insect cuticle protein	Cuticle protein 19 OS=Locusta migratoria OX=7004 PE=1 SV=1	S	Function unknown	cuticle protein 19-like [Nilaparvata lugens]	cellular component: cell (GO:0005623);; cellular component: membrane (GO:0016020);; cellular component: cell part (GO:0044464);; cellular component: membrane part (GO:0044425);; molecular function: structural molecule activity (GO:0005198);; biological process: multicellular organismal process (GO:0032501)
gene13582	LOC111055374	3.121366	336	2.651266	272	4.943337	479	7.283522	793	5.707849	482	6.12306	614	0.000526747681963183	-0.793097687668221	down	--	--	--	--	--	[T]	Signal transduction mechanisms	Mab-21 protein	Protein mab-21 OS=Drosophila pseudoobscura pseudoobscura OX=46245 GN=mab-21 PE=3 SV=1	O	Posttranslational modification, protein turnover, chaperones	protein mab-21-like [Nilaparvata lugens]	--
gene13598	LOC111055387	57.083069	4823	56.495148	4551	58.432926	4444	41.220158	3524	32.256367	2140	28.994207	2282	3.19593496072671e-07	0.788330103026931	up	[F]	Nucleotide transport and metabolism	Molecular Function: xanthine dehydrogenase activity (GO:0004854);; Molecular Function: xanthine oxidase activity (GO:0004855);; Molecular Function: iron ion binding (GO:0005506);; Molecular Function: electron carrier activity (GO:0009055);; Molecular Function: oxidoreductase activity, acting on CH-OH group of donors (GO:0016614);; Molecular Function: molybdenum ion binding (GO:0030151);; Molecula…	K00106|0|nvi:100123235|K00106 xanthine dehydrogenase/oxidase [EC:1.17.1.4 1.17.3.2] | (RefSeq) xanthine dehydrogenase-like	--	[F]	Nucleotide transport and metabolism	Molybdopterin-binding domain of aldehyde dehydrogenase;; Aldehyde oxidase and xanthine dehydrogenase, a/b hammerhead domain	Xanthine dehydrogenase OS=Calliphora vicina OX=7373 GN=XDH PE=2 SV=1	F	Nucleotide transport and metabolism	xanthine dehydrogenase [Nilaparvata lugens]	biological process: metabolic process (GO:0008152);; biological process: single-organism process (GO:0044699);; molecular function: catalytic activity (GO:0003824);; molecular function: binding (GO:0005488);; molecular function: electron carrier activity (GO:0009055)
gene137	LOC111056256	115.561278	6840	120.819478	6833	130.570252	6971	76.845589	4628	78.92930799999999	3699	80.033284	4460	3.66883953726896e-06	0.664608162658428	up	--	--	--	K09031|6.49313e-27|phu:Phum_PHUM237480|K09031 fos-like antigen, invertebrate | (RefSeq) hypothetical protein	MAPK signaling pathway - fly (ko04013);; Apoptosis - fly (ko04214)	[K]	Transcription	bZIP transcription factor;; Basic region leucine zipper;; bZIP Maf transcription factor	Transcription factor kayak OS=Drosophila grimshawi OX=7222 GN=kay PE=3 SV=1	K	Transcription	transcription factor kayak isoform X1 [Nilaparvata lugens]	--
gene13704	LOC111055507	9.558241	1183	9.907983	1170	9.757491	1087	7.727291	968	6.357474	618	5.813888	671	5.27910185618037e-05	0.59314309960883	up	--	--	Biological Process: tRNA modification (GO:0006400);;	--	--	[S]	Function unknown	TLD	--	S	Function unknown	uncharacterized protein LOC111055507 [Nilaparvata lugens]	biological process: metabolic process (GO:0008152);; biological process: cellular process (GO:0009987)
gene13705	LOC111055509	155.522385	13062	166.801727	13356	153.781265	11625	73.598351	6254	73.757492	4863	59.686913	4669	1.80191256625295e-17	1.24097477703038	up	[T]	Signal transduction mechanisms	Molecular Function: protein serine/threonine kinase activity (GO:0004674);; Molecular Function: ATP binding (GO:0005524);; Biological Process: protein phosphorylation (GO:0006468);;	K04372|0|ame:412470|K04372 MAP kinase interacting serine/threonine kinase [EC:2.7.11.1] | (RefSeq) Lk6; MAP kinase-interacting serine/threonine-protein kinase 1	--	[T]	Signal transduction mechanisms	Protein kinase domain;; Protein tyrosine kinase;; Lipopolysaccharide kinase (Kdo/WaaP) family	MAP kinase-interacting serine/threonine-protein kinase mnk-1 OS=Caenorhabditis elegans OX=6239 GN=mnk-1 PE=2 SV=2	T	Signal transduction mechanisms	MAP kinase-interacting serine/threonine-protein kinase 1-like [Nilaparvata lugens]	biological process: metabolic process (GO:0008152);; biological process: cellular process (GO:0009987);; molecular function: catalytic activity (GO:0003824);; molecular function: binding (GO:0005488)
gene13725	LOC111055524	7.719041	690	7.090703	604	7.813956	628	5.169189	467	5.283582	371	3.702697	308	4.53450994140153e-05	0.718619492234181	up	[P]	Inorganic ion transport and metabolism	--	K07232|4.1609e-74|hst:105191220|K07232 cation transport protein ChaC | (RefSeq) glutathione-specific gamma-glutamylcyclotransferase 1	--	[P]	Inorganic ion transport and metabolism	ChaC-like protein	--	P	Inorganic ion transport and metabolism	glutathione-specific gamma-glutamylcyclotransferase 1 [Nilaparvata lugens]	--
gene13817	LOC111055631	2.421343	181	2.337688	167	2.128032	144	0.961906	73	0.864157	51	1.049874	74	5.42955417125888e-06	1.28329292182018	up	--	--	Molecular Function: transcription factor activity, sequence-specific DNA binding (GO:0003700);; Cellular Component: nucleus (GO:0005634);; Biological Process: regulation of transcription, DNA-templated (GO:0006355);; Molecular Function: sequence-specific DNA binding (GO:0043565);;	K09405|4.14407e-38|aqu:105314945|K09405 forkhead box protein L | (RefSeq) forkhead box protein I1-like	--	[K]	Transcription	Forkhead domain	Fork head domain-containing protein FD3 OS=Drosophila melanogaster OX=7227 GN=fd59A PE=2 SV=2	K	Transcription	forkhead box protein A1-like [Nilaparvata lugens]	biological process: biological regulation (GO:0065007);; molecular function: nucleic acid binding transcription factor activity (GO:0001071);; cellular component: cell (GO:0005623);; cellular component: organelle (GO:0043226);; cellular component: cell part (GO:0044464);; molecular function: binding (GO:0005488)
gene13891	LOC111055720	251.504883	10519	247.992318	9990	277.564575	10467	149.090347	6345	150.571045	4972	146.75753	5727	3.89620534839705e-09	0.836442730284015	up	--	--	--	K20526|8.48221e-92|phu:Phum_PHUM288420|K20526 transgelin | (RefSeq) Muscle-specific protein, putative	--	[Z]	Cytoskeleton	Calponin homology (CH) domain;; Calponin family repeat	Muscle-specific protein 20 OS=Drosophila melanogaster OX=7227 GN=Mp20 PE=2 SV=2	Z	Cytoskeleton	muscle-specific protein 20-like isoform X1 [Nilaparvata lugens]	--
gene13958	LOC111055789	11.605928	148	14.847034	180	4.67344	54	2.965956	39	4.620426	47	4.67715	56	0.00147625944181838	1.35105605902507	up	[I]	Lipid transport and metabolism	--	K01050|2.46772e-16|bfo:BRAFLDRAFT_87692|K01050 cholinesterase [EC:3.1.1.8] | (RefSeq) hypothetical protein	--	[R]	General function prediction only	Carboxylesterase family;; alpha/beta hydrolase fold	Esterase E4 OS=Myzus persicae OX=13164 PE=1 SV=1	I	Lipid transport and metabolism	cholinesterase 1-like [Nilaparvata lugens]	--
gene13967	LOC111055797	42.031636000000006	2806	35.526194999999994	2271	40.843942999999996	2458	60.754877	4080	56.197575	2995	67.81728500000001	4041	7.16137985286206e-05	-0.587229858530189	down	[J]	Translation, ribosomal structure and biogenesis	--	K19176|3.52105e-144|pxy:105389226|K19176 fatty acid amide hydrolase 2 [EC:3.5.1.99] | (RefSeq) fatty-acid amide hydrolase 2-B-like	--	[JIT]	Translation, ribosomal structure and biogenesis;; Lipid transport and metabolism;; Signal transduction mechanisms	Amidase	Fatty acid amide hydrolase 1 OS=Caenorhabditis elegans OX=6239 GN=faah-1 PE=2 SV=1	J	Translation, ribosomal structure and biogenesis	fatty-acid amide hydrolase 2-A-like isoform X1 [Nilaparvata lugens]	--
gene13996	LOC111055831	37.105324	1384	42.820385	1523	32.677292	1097	22.598402	853	24.271517	711	11.229021	391	8.21780981088229e-06	0.999879665675211	up	--	--	--	K12474|1.60169e-42|tca:662322|K12474 low density lipoprotein receptor adapter protein 1 | (RefSeq) low density lipoprotein receptor adapter protein 1	Endocytosis (ko04144)	[R]	General function prediction only	Phosphotyrosine interaction domain (PTB/PID);; Phosphotyrosine interaction domain (PTB/PID)	--	S	Function unknown	low density lipoprotein receptor adapter protein 1-like [Nilaparvata lugens]	--
gene14	LOC111044614	5.814465	437	5.001472	359	4.4507	302	2.353492	179	2.889763	171	2.096991	147	7.59325290362765e-07	1.09603742278967	up	--	--	--	--	--	--	--	Spermatogenesis-associated C-terminus	--	--	--	uncharacterized protein LOC111044614 [Nilaparvata lugens]	--
gene14008	LOC111055841	98.342796	5772	83.841469	4692	71.688911	3787	36.42165	2163	30.966536	1427	25.131779	1374	6.05014507820392e-19	1.49533701900931	up	--	--	--	--	--	--	--	--	--	--	--	protein virilizer homolog [Nilaparvata lugens]	--
gene14010	LOC111055845	19.215118	748	23.879925	886	16.407608	575	6.334085	250	7.252995	222	5.367298	195	1.3033135671937e-17	1.68673686481292	up	--	--	--	--	--	--	--	--	--	--	--	neuropeptide-like protein 31 [Nilaparvata lugens]	--
gene1405	LOC111056590	12.032199	1427	11.077274	1253	9.200767	982	6.004677	721	6.41937	598	6.78118	749	3.36998626476504e-07	0.782936748517399	up	--	--	--	--	--	--	--	Leucine Rich repeats (2 copies)	--	S	Function unknown	C-Maf-inducing protein-like [Nilaparvata lugens]	--
gene14058	LOC111055901	51.732944	1716	56.56855	1789	66.134811	1975	87.685318	2942	101.209457	2635	85.627129	2645	7.07377837101879e-05	-0.614299929072104	down	--	--	Cellular Component: integral component of membrane (GO:0016021);;	--	--	--	--	--	--	S	Function unknown	uncharacterized protein LOC111055901 [Nilaparvata lugens]	cellular component: membrane (GO:0016020);; cellular component: membrane part (GO:0044425)
gene1406	LOC111056598	41.079102	3949	49.225998	4511	46.713837	4042	28.323439	2755	28.185539	2127	28.694868	2569	6.4820421638589e-07	0.721882987322138	up	[M]	Cell wall/membrane/envelope biogenesis	Molecular Function: transferase activity, transferring glycosyl groups (GO:0016757);;	K00750|4.13644e-126|dwi:Dwil_GK15794|K00750 glycogenin [EC:2.4.1.186] | (RefSeq) GK15794 gene product from transcript GK15794-RA	--	[G]	Carbohydrate transport and metabolism	Glycosyl transferase family 8	Glycogenin-1 OS=Caenorhabditis elegans OX=6239 GN=gyg-1 PE=1 SV=1	O	Posttranslational modification, protein turnover, chaperones	glycogenin-1-like [Nilaparvata lugens]	molecular function: catalytic activity (GO:0003824)
gene14099	LOC111055944	20.484901	446	21.270554	442	21.0509	413	38.09771	839	25.688467	439	34.457176	699	0.000788659289007265	-0.609584457504593	down	--	--	--	--	--	--	--	--	--	--	--	uncharacterized protein LOC111055944 [Nilaparvata lugens]	--
gene14111	LOC111055957	21.208538	5065	26.682274	6075	24.741667	5318	10.507468	2539	12.375607	2320	16.377369	3643	1.1589067782764e-06	0.917084218334267	up	--	--	Molecular Function: transcription factor activity, sequence-specific DNA binding (GO:0003700);; Molecular Function: steroid hormone receptor activity (GO:0003707);; Cellular Component: nucleus (GO:0005634);; Biological Process: regulation of transcription, DNA-templated (GO:0006355);; Molecular Function: zinc ion binding (GO:0008270);; Biological Process: steroid hormone mediated signaling pathwa…	K08705|3.03675e-119|tca:658929|K08705 nuclear receptor subfamily 5 group A member 3 | (RefSeq) NR5A3, ftz-f1; nuclear hormone receptor FTZ-F1	--	[K]	Transcription	Ligand-binding domain of nuclear hormone receptor	Nuclear hormone receptor FTZ-F1 OS=Bombyx mori OX=7091 GN=FTZ-F1 PE=1 SV=2	K	Transcription	FTZ-F1, partial [Nilaparvata lugens]	biological process: biological regulation (GO:0065007);; molecular function: nucleic acid binding transcription factor activity (GO:0001071);; biological process: cellular process (GO:0009987);; biological process: signaling (GO:0023052);; biological process: single-organism process (GO:0044699);; biological process: response to stimulus (GO:0050896);; molecular function: signal transducer activi…
gene14114	LOC111055961	30.909153	525	30.944769	501	25.872164	395	54.908234	943	50.686169	675	43.9007	694	3.66291392354812e-06	-0.729864293252413	down	--	--	Cellular Component: integral component of membrane (GO:0016021);;	--	--	[S]	Function unknown	Oligosaccharyltransferase subunit 5	Transmembrane protein 258 homolog OS=Drosophila melanogaster OX=7227 GN=CG9669 PE=3 SV=1	S	Function unknown	transmembrane protein 258 [Nilaparvata lugens]	cellular component: membrane (GO:0016020);; cellular component: membrane part (GO:0044425)
gene14180	LOC111056020	2.998561	92	2.877649	84	2.871368	79	0.703685	22	1.251075	30	1.862838	53	0.00279541378502529	1.22220914606075	up	--	--	--	--	--	--	--	--	--	--	--	histidine-rich glycoprotein-like [Nilaparvata lugens]	--
gene14211	LOC111056063	48.998146	1596	65.008545	2019	20.574549	604	16.935299	559	22.832357	584	11.719936	356	8.13914965851457e-06	1.42257726957853	up	--	--	--	--	--	--	--	Chitin binding Peritrophin-A domain	--	--	--	RNA-binding protein cabeza-like [Nilaparvata lugens]	--
gene14212	LOC111056064	62.153603	1550	73.664223	1751	34.171165	767	26.527876	670	38.10709	746	18.962078	441	5.89433944829341e-05	1.06216271871229	up	--	--	--	--	--	--	--	Chitin binding Peritrophin-A domain	--	--	--	RNA-binding protein cabeza-like [Nilaparvata lugens]	--
gene14233	LOC111056090	3.933476	78	4.054196	77	5.628389	100	2.757241	56	1.147381	18	1.408846	26	0.000831261371347324	1.37566541741861	up	--	--	--	--	--	[TZ]	Signal transduction mechanisms;; Cytoskeleton	--	--	S	Function unknown	FH1/FH2 domain-containing protein 1-like [Nilaparvata lugens]	--
gene14236	LOC111056094	29.183613	3305	26.148739	2823	26.447939	2696	18.282501	2095	18.365633	1633	15.048996	1587	8.11436791384571e-07	0.700722562057292	up	[O]	Posttranslational modification, protein turnover, chaperones	Cellular Component: extracellular space (GO:0005615);;	--	--	[V]	Defense mechanisms	Serpin (serine protease inhibitor)	Serine protease inhibitor 28Dc OS=Drosophila melanogaster OX=7227 GN=Spn28Dc PE=2 SV=2	O	Posttranslational modification, protein turnover, chaperones	serpin B8-like [Nilaparvata lugens]	cellular component: extracellular region (GO:0005576);; cellular component: extracellular region part (GO:0044421)
gene14242	LOC111056102	3.805215	1104	5.273473	1459	5.264535	1375	2.413735	709	3.31443	755	3.617908	978	0.000832449247232914	0.650850307334987	up	[M]	Cell wall/membrane/envelope biogenesis	--	--	--	[T]	Signal transduction mechanisms	Immunoglobulin I-set domain;; Immunoglobulin domain;; Immunoglobulin domain;; Immunoglobulin domain;; CD80-like C2-set immunoglobulin domain	Muscle M-line assembly protein unc-89 OS=Caenorhabditis elegans OX=6239 GN=unc-89 PE=1 SV=3	S	Function unknown	uncharacterized protein LOC111056102, partial [Nilaparvata lugens]	--
gene14250	LOC111056107	5.044357	962	6.054893	1100	4.867659	835	3.412391	658	3.403692	510	3.868633	687	0.000103275845689976	0.611923915295959	up	--		Molecular Function: transmembrane receptor protein tyrosine kinase activity (GO:0004714);; Molecular Function: ATP binding (GO:0005524);; Biological Process: transmembrane receptor protein tyrosine kinase signaling pathway (GO:0007169);; Cellular Component: integral component of membrane (GO:0016021);; Biological Process: peptidyl-tyrosine phosphorylation (GO:0018108);;	K04527|0|cfo:105248583|K04527 insulin receptor [EC:2.7.10.1] | (RefSeq) insulin-like receptor	FoxO signaling pathway (ko04068);; mTOR signaling pathway (ko04150);; Longevity regulating pathway - multiple species (ko04213)	[T]	Signal transduction mechanisms	Protein tyrosine kinase;; Receptor L domain;; Protein kinase domain;; Furin-like cysteine rich region;; Fibronectin type III domain	Insulin-like receptor OS=Aedes aegypti OX=7159 GN=InR PE=2 SV=2	T	Signal transduction mechanisms	insulin receptor 1 [Nilaparvata lugens]	biological process: metabolic process (GO:0008152);; biological process: cellular process (GO:0009987);; biological process: signaling (GO:0023052);; biological process: single-organism process (GO:0044699);; biological process: response to stimulus (GO:0050896);; biological process: biological regulation (GO:0065007);; molecular function: catalytic activity (GO:0003824);; molecular function: sig…
gene14263	LOC111056126	5.26309	265	4.673033	224	3.735302	169	3.006215	153	2.844069	113	2.746088	129	0.0046901556891751	0.700193666177304	up	[S]	Function unknown	Cellular Component: membrane (GO:0016020);;	--	--	[R]	General function prediction only	YhhN family	--	S	Function unknown	lysoplasmalogenase-like protein TMEM86A [Nilaparvata lugens]	cellular component: membrane (GO:0016020)
gene14272	LOC111056134	21.575153	1345	21.46697	1275	21.478971	1205	14.343027	904	12.497994	612	16.364309	950	8.70670023451954e-05	0.610665458672895	up	[U]	Intracellular trafficking, secretion, and vesicular transport	Molecular Function: magnesium ion binding (GO:0000287);; Molecular Function: calmodulin-dependent protein kinase activity (GO:0004683);; Molecular Function: protein kinase C activity (GO:0004697);; Molecular Function: ATP binding (GO:0005524);; Cellular Component: intracellular (GO:0005622);; Biological Process: protein phosphorylation (GO:0006468);; Biological Process: intracellular signal trans…	K04445|0|phu:Phum_PHUM508900|K04445 ribosomal protein S6 kinase alpha-5 [EC:2.7.11.1] | (RefSeq) Ribosomal protein S6 kinase alpha-5, putative	--	[T]	Signal transduction mechanisms	Protein kinase domain;; Protein tyrosine kinase;; Kinase-like;; Lipopolysaccharide kinase (Kdo/WaaP) family;; Protein kinase C terminal domain;; Phosphotransferase enzyme family;; Haspin like kinase domain	Putative ribosomal protein S6 kinase alpha-2 OS=Caenorhabditis elegans OX=6239 GN=rskn-2 PE=3 SV=2	T	Signal transduction mechanisms	ribosomal protein S6 kinase alpha-5-like, partial [Nilaparvata lugens]	molecular function: binding (GO:0005488);; biological process: metabolic process (GO:0008152);; biological process: cellular process (GO:0009987);; molecular function: catalytic activity (GO:0003824);; cellular component: cell (GO:0005623);; cellular component: cell part (GO:0044464);; biological process: signaling (GO:0023052);; biological process: single-organism process (GO:0044699);; biologic…
gene14301	LOC111056164	63.256039	7917	62.254734	7428	53.466934	6023	22.09771	2798	20.217239	1987	18.747511	2186	9.62046800219028e-28	1.58823881276344	up	--	--	--	--	--	--	--	--	--	--	--	uncharacterized protein LOC111056164 [Nilaparvata lugens]	--
gene14372	LOC111056245	9.582667	480	11.047139	527	9.744548	439	4.994891	253	5.395802	212	6.476937	302	9.31374702652491e-06	0.880551933552122	up	--	--	--	--	--	[R]	General function prediction only	Zinc finger, C2H2 type;; C2H2-type zinc finger	Transcription factor Ken OS=Drosophila pseudoobscura pseudoobscura OX=46245 GN=ken PE=3 SV=2	S	Function unknown	transcription factor Ken 1-like, partial [Nilaparvata lugens]	--
gene14427	LOC111056305	67.258347	5727	54.236454	4403	61.159359	4687	39.763252	3426	36.400848	2433	33.114708	2626	1.12324239023358e-07	0.779684790344608	up	[G]	Carbohydrate transport and metabolism	Cellular Component: membrane (GO:0016020);;	--	--	[G]	Carbohydrate transport and metabolism	Major Facilitator Superfamily;; Sugar (and other) transporter	--	G	Carbohydrate transport and metabolism	protein spinster homolog 1 [Nilaparvata lugens]	cellular component: membrane (GO:0016020)
gene14437	LOC111056310	3.29226	332	3.295986	317	2.017786	183	0.613833	63	0.667643	53	0.560113	53	1.21122315797158e-14	2.25109627245858	up	--	--	--	--	--	--	--	Ecdysteroid kinase;; Protein of unknown function (DUF1679);; Phosphotransferase enzyme family	--	S	Function unknown	uncharacterized protein LOC111056310 [Nilaparvata lugens]	--
gene14442	LOC111056325	32.238922	3020	31.474905	2811	32.77026	2763	23.154808	2195	19.017029	1399	19.889948	1736	2.16501417604331e-06	0.67383984089803	up	--	--	Molecular Function: nucleotide binding (GO:0000166);; Cellular Component: nucleus (GO:0005634);; Cellular Component: mitochondrial envelope (GO:0005740);; Biological Process: transcription from RNA polymerase II promoter (GO:0006366);; Cellular Component: integral component of membrane (GO:0016021);; Molecular Function: hydrolase activity (GO:0016787);; Biological Process: positive regulation of …	K15464|2.42675e-62|phu:Phum_PHUM335500|K15464 BCL2/adenovirus E1B 19 kDa protein-interacting protein 3 | (RefSeq) BCL2/adenovirus E1B 19 kDa protein-interacting protein, putative	FoxO signaling pathway (ko04068)	--	--	BNIP3	NIP3 homolog OS=Caenorhabditis elegans OX=6239 GN=dct-1 PE=1 SV=2	U	Intracellular trafficking, secretion, and vesicular transport	BCL2/adenovirus E1B 19 kDa protein-interacting protein 3 [Nilaparvata lugens]	molecular function: binding (GO:0005488);; cellular component: cell (GO:0005623);; cellular component: organelle (GO:0043226);; cellular component: cell part (GO:0044464);; cellular component: organelle part (GO:0044422);; biological process: metabolic process (GO:0008152);; biological process: cellular process (GO:0009987);; cellular component: membrane (GO:0016020);; cellular component: membran…
gene14461	LOC111056340	66.40361	3399	71.77948	3503	58.265774	2685	45.030186	2332	41.191113	1656	32.017483	1527	6.41307383429688e-07	0.772399373066608	up	[P]	Inorganic ion transport and metabolism	Molecular Function: nucleotide binding (GO:0000166);; Biological Process: metabolic process (GO:0008152);; Molecular Function: oxidoreductase activity (GO:0016491);;	--	--	[Q]	Secondary metabolites biosynthesis, transport and catabolism	Flavin-binding monooxygenase-like;; Pyridine nucleotide-disulphide oxidoreductase;; Pyridine nucleotide-disulphide oxidoreductase;; L-lysine 6-monooxygenase (NADPH-requiring)	Senecionine N-oxygenase OS=Tyria jacobaeae OX=179666 GN=sno1 PE=1 SV=1	P	Inorganic ion transport and metabolism	senecionine N-oxygenase-like [Nilaparvata lugens]	molecular function: binding (GO:0005488);; biological process: metabolic process (GO:0008152);; molecular function: catalytic activity (GO:0003824)
gene14559	LOC111056444	55.455761	2417	66.36924	2758	54.085339	2122	34.962944	1542	31.720604	1086	28.171009	1144	4.10095523771758e-10	0.929140934869012	up	--	--	--	K10146|4.58326e-87|phu:Phum_PHUM598490|K10146 cyclin G2 | (RefSeq) Cyclin-G2, putative	FoxO signaling pathway (ko04068)	[D]	Cell cycle control, cell division, chromosome partitioning	Cyclin, N-terminal domain	Cyclin G OS=Drosophila melanogaster OX=7227 GN=CycG PE=1 SV=1	D	Cell cycle control, cell division, chromosome partitioning	cyclin G [Nilaparvata lugens]	--
gene14570	LOC111056467	19.269135	525	17.551014	456	9.254313	227	5.983196	165	8.509312	183	5.868341	149	1.71553064418809e-05	1.21040637446168	up	[M]	Cell wall/membrane/envelope biogenesis	--	K03098|9.82257e-24|aec:105145072|K03098 apolipoprotein D and lipocalin family protein | (RefSeq) apolipoprotein D-like	--	[M]	Cell wall/membrane/envelope biogenesis	Lipocalin-like domain;; Lipocalin / cytosolic fatty-acid binding protein family	--	M	Cell wall/membrane/envelope biogenesis	apolipoprotein D-like [Nilaparvata lugens]	--
gene14571	LOC111056469	8.521592	234	8.887633	232	3.854674	95	3.878907	108	3.254985	70	3.199831	82	0.0015235024310929	1.06904917293628	up	[M]	Cell wall/membrane/envelope biogenesis	--	K03098|5.65019e-38|soc:105196364|K03098 apolipoprotein D and lipocalin family protein | (RefSeq) apolipoprotein D-like	--	[M]	Cell wall/membrane/envelope biogenesis	Lipocalin / cytosolic fatty-acid binding protein family;; Lipocalin-like domain	Lazarillo protein OS=Schistocerca americana OX=7009 PE=1 SV=1	M	Cell wall/membrane/envelope biogenesis	apolipoprotein D-like [Nilaparvata lugens]	--
gene14599	LOC111056492	896.049377	25747	816.526367	22368	1201.990723	31086	456.880005	13282	476.74826	10754	923.438721	24711	0.00967866310981853	0.676096800266768	up	--	--	Molecular Function: structural constituent of cuticle (GO:0042302);;	--	--	--	--	Pupal cuticle protein C1	Cuticle protein 67, isoform B OS=Locusta migratoria OX=7004 PE=1 SV=1	S	Function unknown	pupal cuticle protein C1B-like [Nilaparvata lugens]	molecular function: structural molecule activity (GO:0005198)
gene14645	LOC111056546	14.530214	449	28.079994	826	7.002081	195	5.157953	161	10.327467	251	5.442064	157	0.0015025042641848	1.27758610579456	up	--	--	--	--	--	--	--	--	--	--	--	uncharacterized protein LOC111056546 [Nilaparvata lugens]	--
gene14687	LOC111056587	6.953936	376	7.62528	393	16.470156	800	4.77452	261	3.46298	147	4.144854	209	9.03323106665855e-06	1.36728783571793	up	--	--	--	--	--	--	--	--	--	--	--	uncharacterized protein LOC111051696 [Nilaparvata lugens]	--
gene14692	LOC111056600	3.727305	60	6.959324	107	1.628285	24	1.019729	17	2.429032	31	1.205035	19	0.00927025799631206	1.41498842012926	up	--	--	Cellular Component: ubiquitin ligase complex (GO:0000151);; Molecular Function: zinc ion binding (GO:0008270);; Biological Process: protein ubiquitination (GO:0016567);;	K10297|2.7771e-15|spu:580457|K10297 F-box protein 11 | (RefSeq) fbxo11; F-box only protein 11	--	[R]	General function prediction only	--	F-box protein dre-1 OS=Caenorhabditis elegans OX=6239 GN=dre-1 PE=1 SV=3	S	Function unknown	uncharacterized protein LOC111056600 [Nilaparvata lugens]	cellular component: cell (GO:0005623);; cellular component: macromolecular complex (GO:0032991);; cellular component: cell part (GO:0044464);; molecular function: binding (GO:0005488);; biological process: metabolic process (GO:0008152);; biological process: cellular process (GO:0009987)
gene14704	LOC111056611	1.558689	105	1.706746	110	0.395456	24	0.240876	17	0.574528	31	0.268168	17	0.00134708545785541	1.76793387371696	up	[IR]	Lipid transport and metabolism;; General function prediction only	Molecular Function: binding (GO:0005488);; Biological Process: metabolic process (GO:0008152);; Molecular Function: transferase activity (GO:0016740);;	--	--	[R]	General function prediction only	GMC oxidoreductase;; GMC oxidoreductase;; FAD binding domain	Glucose dehydrogenase [FAD, quinone] OS=Drosophila pseudoobscura pseudoobscura OX=46245 GN=Gld PE=3 SV=4	E	Amino acid transport and metabolism	glucose dehydrogenase [FAD, quinone]-like [Nilaparvata lugens]	molecular function: binding (GO:0005488);; biological process: metabolic process (GO:0008152);; molecular function: catalytic activity (GO:0003824)
gene14710	LOC111056617	3.297329	188	3.820619	208	3.652459	187	5.726043	330	6.317062	282	5.252962	279	0.0023927861103145	-0.642682289575679	down	[L]	Replication, recombination and repair	Molecular Function: DNA binding (GO:0003677);; Molecular Function: DNA topoisomerase type II (ATP-hydrolyzing) activity (GO:0003918);; Molecular Function: transposase activity (GO:0004803);; Molecular Function: ATP binding (GO:0005524);; Biological Process: DNA topological change (GO:0006265);; Biological Process: transposition, DNA-mediated (GO:0006313);;	K03164|9.66321e-127|api:100574960|K03164 DNA topoisomerase II [EC:5.99.1.3] | (RefSeq) DNA topoisomerase 2-like	--	[B]	Chromatin structure and dynamics	DNA gyrase/topoisomerase IV, subunit A;; DNA gyrase B;; Histidine kinase-, DNA gyrase B-, and HSP90-like ATPase	DNA topoisomerase 2 OS=Bombyx mori OX=7091 GN=TOP2 PE=2 SV=1	L	Replication, recombination and repair	DNA topoisomerase 2-alpha-like [Nilaparvata lugens]	molecular function: binding (GO:0005488);; molecular function: catalytic activity (GO:0003824);; biological process: metabolic process (GO:0008152);; biological process: cellular process (GO:0009987);; biological process: cellular component organization or biogenesis (GO:0071840);; biological process: single-organism process (GO:0044699)
gene14752	LOC111056668	28.64814	1822	28.288435	1715	24.360153	1395	48.032581	3090	50.543709	2523	38.877556	2303	1.21435806302253e-06	-0.71831731495255	down	[E]	Amino acid transport and metabolism	Cellular Component: intracellular (GO:0005622);; Molecular Function: exopeptidase activity (GO:0008238);; Biological Process: protein metabolic process (GO:0019538);;	K01255|0|hst:105190675|K01255 leucyl aminopeptidase [EC:3.4.11.1] | (RefSeq) putative aminopeptidase W07G4.4	Glutathione metabolism (ko00480)	[R]	General function prediction only	Cytosol aminopeptidase family, catalytic domain	Putative aminopeptidase W07G4.4 OS=Caenorhabditis elegans OX=6239 GN=lap-2 PE=3 SV=1	E	Amino acid transport and metabolism	putative aminopeptidase W07G4.4 [Nilaparvata lugens]	cellular component: cell (GO:0005623);; cellular component: cell part (GO:0044464);; biological process: metabolic process (GO:0008152);; molecular function: catalytic activity (GO:0003824)
gene14754	LOC111056667	2.285371	171	3.027032	216	3.157968	212	4.325955	327	5.081975	298	4.306144	300	0.00359041338484896	-0.65573555157771	down	--	--	Biological Process: multicellular organism development (GO:0007275);; Cellular Component: integral component of membrane (GO:0016021);; Biological Process: Wnt signaling pathway (GO:0016055);; Molecular Function: Wnt-activated receptor activity (GO:0042813);;	K02354|2.21792e-59|phu:Phum_PHUM440660|K02354 frizzled 4 | (RefSeq) class D atypical G-protein coupled receptor GPRfz3, putative	mTOR signaling pathway (ko04150);; Wnt signaling pathway (ko04310)	[T]	Signal transduction mechanisms	Frizzled/Smoothened family membrane region;; Fz domain	Frizzled-4 OS=Drosophila melanogaster OX=7227 GN=fz4 PE=2 SV=2	U	Intracellular trafficking, secretion, and vesicular transport	frizzled-4-like [Nilaparvata lugens]	biological process: multicellular organismal process (GO:0032501);; biological process: developmental process (GO:0032502);; biological process: single-organism process (GO:0044699);; cellular component: membrane (GO:0016020);; cellular component: membrane part (GO:0044425);; biological process: cellular process (GO:0009987);; biological process: signaling (GO:0023052);; biological process: respo…
gene14755	LOC111056669	29.719183	1888	29.389153	1780	35.695667	2041	49.91925	3208	52.628998	2625	47.634178	2818	2.31519340962193e-05	-0.624596874215795	down	[E]	Amino acid transport and metabolism	Cellular Component: intracellular (GO:0005622);; Molecular Function: exopeptidase activity (GO:0008238);; Biological Process: protein metabolic process (GO:0019538);;	K01255|0|hst:105190675|K01255 leucyl aminopeptidase [EC:3.4.11.1] | (RefSeq) putative aminopeptidase W07G4.4	Glutathione metabolism (ko00480)	[R]	General function prediction only	Cytosol aminopeptidase family, catalytic domain	Putative aminopeptidase W07G4.4 OS=Caenorhabditis elegans OX=6239 GN=lap-2 PE=3 SV=1	E	Amino acid transport and metabolism	putative aminopeptidase W07G4.4 [Nilaparvata lugens]	cellular component: cell (GO:0005623);; cellular component: cell part (GO:0044464);; biological process: metabolic process (GO:0008152);; molecular function: catalytic activity (GO:0003824)
gene14766	LOC111056680	30.79116	1374	21.644923	920	23.004217	921	18.620038	838	16.906079	589	15.227920000000001	628	0.000193801717155843	0.61504239791434	up	[P]	Inorganic ion transport and metabolism	--	K14711|1.77104e-90|bmor:101740111|K14711 solute carrier family 39 (zinc transporter), member 5 | (RefSeq) zinc transporter ZIP10	--	[P]	Inorganic ion transport and metabolism	ZIP Zinc transporter	Zinc transporter foi OS=Drosophila melanogaster OX=7227 GN=foi PE=1 SV=3	P	Inorganic ion transport and metabolism	zinc transporter foi-like isoform X1 [Nilaparvata lugens]	--
gene14790	LOC111056701	51.532162	2671	46.3955	2292	40.861683	1906	34.650005	1817	22.384962	911	25.563137	1234	4.52755170345645e-06	0.785556836955051	up	[S]	Function unknown	--	--	--	[S]	Function unknown	Saccharopine dehydrogenase NADP binding domain	Lipid droplet localized protein OS=Caenorhabditis elegans OX=6239 GN=ldp-1 PE=1 SV=1	S	Function unknown	saccharopine dehydrogenase-like oxidoreductase [Nilaparvata lugens]	--
gene14800	LOC111056721	38.168797999999995	2981	40.152574	2868	30.542411	2191	28.256176000000004	2144	22.553066	1309	21.248503000000003	1453	8.66129470447835e-06	0.694087572504834	up	--	--	Cellular Component: endomembrane system (GO:0012505);; Cellular Component: membrane (GO:0016020);; Molecular Function: hydrolase activity (GO:0016787);; Cellular Component: intracellular membrane-bounded organelle (GO:0043231);; Cellular Component: cytoplasmic part (GO:0044444);;	K14995|6.11711e-118|api:100158916|K14995 solute carrier family 38 (sodium-coupled neutral amino acid transporter), member 9 | (RefSeq) sodium-coupled neutral amino acid transporter 9	mTOR signaling pathway (ko04150)	[E]	Amino acid transport and metabolism	Transmembrane amino acid transporter protein	Sodium-coupled neutral amino acid transporter 9 homolog OS=Caenorhabditis elegans OX=6239 GN=F13H10.3 PE=3 SV=2	E	Amino acid transport and metabolism	sodium-coupled neutral amino acid transporter 9 homolog isoform X1 [Nilaparvata lugens]	cellular component: cell (GO:0005623);; cellular component: cell part (GO:0044464);; cellular component: membrane (GO:0016020);; molecular function: catalytic activity (GO:0003824);; cellular component: organelle (GO:0043226)
gene14826	LOC111056745	9.913401	558	8.890092	477	6.368165	323	2.307815	132	4.348134	193	2.579087	136	4.70521044280181e-08	1.47959831641447	up	--	--	--	--	--	[OR]	Posttranslational modification, protein turnover, chaperones;; General function prediction only	Serine carboxypeptidase S28	Putative serine protease K12H4.7 OS=Caenorhabditis elegans OX=6239 GN=K12H4.7 PE=3 SV=2	O	Posttranslational modification, protein turnover, chaperones	putative serine protease K12H4.7 [Nilaparvata lugens]	--
gene1488	LOC111057077	22.303665	361	19.221277	297	17.248167	252	10.53234	173	14.905528	190	10.954041	165	0.00179351521491536	0.729827603753284	up	--	--	Molecular Function: transcription factor activity, sequence-specific DNA binding (GO:0003700);; Cellular Component: nucleus (GO:0005634);; Biological Process: regulation of transcription, DNA-templated (GO:0006355);; Molecular Function: sequence-specific DNA binding (GO:0043565);;	K09408|2.67285e-49|phu:Phum_PHUM222030|K09408 forkhead box protein O3 | (RefSeq) forkhead protein/ forkhead protein domain, putative	FoxO signaling pathway (ko04068);; Longevity regulating pathway - multiple species (ko04213)	[K]	Transcription	Forkhead domain	Forkhead box protein O OS=Drosophila virilis OX=7244 GN=foxo PE=3 SV=1	K	Transcription	forkhead box protein O-like [Nilaparvata lugens]	biological process: biological regulation (GO:0065007);; molecular function: nucleic acid binding transcription factor activity (GO:0001071);; cellular component: cell (GO:0005623);; cellular component: organelle (GO:0043226);; cellular component: cell part (GO:0044464);; molecular function: binding (GO:0005488)
gene14883	LOC111056811	3.332185	105	2.879396	87	1.221016	35	1.048075	34	0.951432	24	0.328458	10	0.000679095584419428	1.69016134729887	up	--	--	--	--	--	--	--	--	--	--	--	uncharacterized protein LOC111056811 [Nilaparvata lugens]	--
gene14916	LOC111056849	299.918854	9094	278.756287	8058	274.12149	7481	129.965942	3987	91.605392	2181	72.878616	2058	1.38308672057319e-17	1.57782571850509	up	[HR]	Coenzyme transport and metabolism;; General function prediction only	Molecular Function: phosphoglycerate dehydrogenase activity (GO:0004617);; Biological Process: L-serine biosynthetic process (GO:0006564);; Molecular Function: NAD binding (GO:0051287);; Biological Process: oxidation-reduction process (GO:0055114);;	K00058|2.13712e-129|phu:Phum_PHUM025750|K00058 D-3-phosphoglycerate dehydrogenase [EC:1.1.1.95] | (RefSeq) D-3-phosphoglycerate dehydrogenase, putative	Glycine, serine and threonine metabolism (ko00260);; Carbon metabolism (ko01200);; Biosynthesis of amino acids (ko01230)	[E]	Amino acid transport and metabolism	D-isomer specific 2-hydroxyacid dehydrogenase, NAD binding domain;; D-isomer specific 2-hydroxyacid dehydrogenase, catalytic domain;; Acetohydroxy acid isomeroreductase, NADPH-binding domain;; S-adenosyl-L-homocysteine hydrolase, NAD binding domain	C-terminal-binding protein OS=Drosophila melanogaster OX=7227 GN=CtBP PE=1 SV=3	E	Amino acid transport and metabolism	D-3-phosphoglycerate dehydrogenase-like [Nilaparvata lugens]	biological process: metabolic process (GO:0008152);; biological process: single-organism process (GO:0044699);; molecular function: catalytic activity (GO:0003824);; biological process: cellular process (GO:0009987);; molecular function: binding (GO:0005488)
gene14919	LOC111056853	2.70822	388	2.136137	292	3.986379	514	7.730139	1119	5.765413	648	5.886738	785	7.6266581605667e-07	-1.08985907579534	down	--	--	--	--	--	--	--	Dynamin family;; 50S ribosome-binding GTPase;; Petite colonies protein 10	--	S	Function unknown	uncharacterized protein LOC111056853 [Nilaparvata lugens]	--
gene1492	LOC111057026	15.145377	540	20.814129	707	9.106656	292	5.860833	212	7.354676	206	7.093865	236	1.20071746505164e-05	1.17746894495755	up	--	--	--	--	--	--	--	Carboxylesterase family	Venom carboxylesterase-6 OS=Apis mellifera OX=7460 PE=2 SV=1	I	Lipid transport and metabolism	esterase E4-like [Nilaparvata lugens]	--
gene15094	LOC111057049	14.806265	1346	15.096026	1308	14.918489	1221	8.804434	810	9.525991	680	10.417185	882	4.83004115623287e-06	0.674383521955226	up	--	--	Cellular Component: integral component of membrane (GO:0016021);;	--	--	[R]	General function prediction only	Yippee zinc-binding/DNA-binding /Mis18, centromere assembly	Protein yippee-like F37A8.5 OS=Caenorhabditis elegans OX=6239 GN=F37A8.5 PE=3 SV=1	S	Function unknown	PREDICTED: protein yippee-like 2 [Halyomorpha halys]	cellular component: membrane (GO:0016020);; cellular component: membrane part (GO:0044425)
gene15105	LOC111057060	36.018566	3105	43.010059	3535	46.062332	3574	69.815048	6089	101.16346	6846	53.250671	4275	8.81076771630111e-05	-0.797427707584598	down	--	--	--	--	--	--	--	Insect cuticle protein	Larval cuticle protein LCP-14 OS=Manduca sexta OX=7130 GN=LCP-14 PE=2 SV=1	S	Function unknown	fibroin heavy chain-like [Nilaparvata lugens]	--
gene15107	LOC111057063	6.442073	301	4.189635	187	5.406065	228	10.328208	489	7.50319	276	7.753966	338	0.00536757210915828	-0.636086203239257	down	--	--	--	--	--	[S]	Function unknown	BTB/POZ domain;; BTB And C-terminal Kelch	--	S	Function unknown	BTB/POZ domain-containing protein 3-like [Nilaparvata lugens]	--
gene15117	LOC111057074	16.867834	1717	16.79236	1630	16.294134	1493	9.457371	974	10.049552	803	9.847195	934	3.41343891781212e-09	0.802829618500103	up	--	--	--	--	--	--	--	--	--	S	Function unknown	uncharacterized protein LOC111057074 [Nilaparvata lugens]	--
gene1514	LOC111057616	10.979117	204	9.070793	161	9.965606	167	17.163364	323	15.693138	229	13.955598	242	0.00649822342342423	-0.601938965932541	down	--	--	Cellular Component: membrane (GO:0016020);;	--	--	[R]	General function prediction only	SPFH domain / Band 7 family	--	O	Posttranslational modification, protein turnover, chaperones	LOW QUALITY PROTEIN: erlin-2-like [Nilaparvata lugens]	cellular component: membrane (GO:0016020)
gene15156	LOC111057118	5.308086	175	7.200497	226	7.219332	214	11.375157	379	9.627968	249	10.718154	329	0.00368314332694125	-0.648952143158299	down	[P]	Inorganic ion transport and metabolism	--	K01672|7.79821e-54|tca:100141545|K01672 carbonic anhydrase [EC:4.2.1.1] | (RefSeq) putative carbonic anhydrase 3	Nitrogen metabolism (ko00910)	[R]	General function prediction only	Eukaryotic-type carbonic anhydrase	Putative carbonic anhydrase 3 OS=Caenorhabditis elegans OX=6239 GN=cah-3 PE=3 SV=1	P	Inorganic ion transport and metabolism	carbonic anhydrase-like [Nilaparvata lugens]	--
gene152	LOC111061294	3.109304	226	3.839346	266	2.318204	152	2.190797	161	1.893227	108	1.447575	98	0.00466638254657444	0.784062648093027	up	[C]	Energy production and conversion	--	K00384|9.39792e-100|asn:102382939|K00384 thioredoxin reductase (NADPH) [EC:1.8.1.9] | (RefSeq) TXNRD3; thioredoxin reductase 3	Pyrimidine metabolism (ko00240);; Selenocompound metabolism (ko00450)	[O]	Posttranslational modification, protein turnover, chaperones	Pyridine nucleotide-disulphide oxidoreductase;; Pyridine nucleotide-disulphide oxidoreductase, dimerisation domain;; Pyridine nucleotide-disulphide oxidoreductase;; Pyridine nucleotide-disulphide oxidoreductase	Probable glutathione reductase 2 OS=Caenorhabditis elegans OX=6239 GN=trxr-2 PE=3 SV=2	C	Energy production and conversion	thioredoxin reductase 1, cytoplasmic-like [Nilaparvata lugens]	--
gene15211	LOC111057185	27.480368	1924	23.932341	1598	26.81041	1690	15.677915	1111	12.679197	697	22.118336	1442	0.000814434963230213	0.660177047729897	up	--	--	--	--	--	--	--	Insect cuticle protein	Cuticle protein 19.8 OS=Locusta migratoria OX=7004 PE=1 SV=1	--	--	cuticle protein 19.8-like [Nilaparvata lugens]	--
gene15229	LOC111057205	3.0837250000000003	264	2.997332	244	3.263957	251	4.4871490000000005	388	4.388154999999999	294	5.607567	445	0.00431187475176773	-0.597188288987445	down	--	--	Biological Process: ubiquitin-dependent protein catabolic process (GO:0006511);; Molecular Function: ubiquitin protein ligase binding (GO:0031625);;	K03349|0|phu:Phum_PHUM427340|K03349 anaphase-promoting complex subunit 2 | (RefSeq) anaphase-promoting complex subunit, putative	Ubiquitin mediated proteolysis (ko04120)	[DO]	Cell cycle control, cell division, chromosome partitioning;; Posttranslational modification, protein turnover, chaperones	Anaphase promoting complex (APC) subunit 2;; Cullin family	Anaphase-promoting complex subunit 2 OS=Dictyostelium discoideum OX=44689 GN=anapc2 PE=3 SV=1	O	Posttranslational modification, protein turnover, chaperones	anaphase-promoting complex subunit 2 isoform X1 [Nilaparvata lugens]	biological process: metabolic process (GO:0008152);; biological process: cellular process (GO:0009987);; molecular function: binding (GO:0005488)
gene15296	LOC111057284	47.654907	1876	32.536385	1222	31.933002000000002	1132	17.902027	713	6.380619	198	24.604874	902	0.00039436712386255	1.2184724054198	up	[P]	Inorganic ion transport and metabolism	--	K04565|2.24175e-49|tca:660957|K04565 superoxide dismutase, Cu-Zn family [EC:1.15.1.1] | (RefSeq) superoxide dismutase [Cu-Zn]	Peroxisome (ko04146);; Longevity regulating pathway - multiple species (ko04213)	[P]	Inorganic ion transport and metabolism	Copper/zinc superoxide dismutase (SODC)	Superoxide dismutase [Cu-Zn] OS=Brugia pahangi OX=6280 GN=SODC PE=2 SV=1	P	Inorganic ion transport and metabolism	superoxide dismutase [Cu-Zn]-like [Nilaparvata lugens]	--
gene153	LOC111057618	49.518767	1825	44.370124000000004	1540	45.533555	1517	32.88668	1229	34.131281	983	19.908848	690	5.18613181938751e-05	0.720423760862432	up	[F]	Nucleotide transport and metabolism	--	K13485|3.25518e-42|nvi:100116352|K13485 2-oxo-4-hydroxy-4-carboxy-5-ureidoimidazoline decarboxylase [EC:4.1.1.97] | (RefSeq) 2-oxo-4-hydroxy-4-carboxy-5-ureidoimidazoline decarboxylase-like	Purine metabolism (ko00230)	--	--	OHCU decarboxylase	Probable allantoinase 1 OS=Dictyostelium discoideum OX=44689 GN=allB1 PE=3 SV=1	S	Function unknown	2-oxo-4-hydroxy-4-carboxy-5-ureidoimidazoline decarboxylase-like [Nilaparvata lugens]	--
gene15312	LOC111057305	89.676987	4683	72.853996	3627	92.384979	4342	57.051758	3014	58.707375	2407	45.702488	2223	8.33903419807793e-06	0.699827379671043	up	[Q]	Secondary metabolites biosynthesis, transport and catabolism	--	K13356|1.03949e-167|aec:105147934|K13356 alcohol-forming fatty acyl-CoA reductase [EC:1.2.1.84] | (RefSeq) putative fatty acyl-CoA reductase CG5065	Peroxisome (ko04146)	[I]	Lipid transport and metabolism	Male sterility protein;; Male sterility protein;; NAD dependent epimerase/dehydratase family;; 3-beta hydroxysteroid dehydrogenase/isomerase family;; Polysaccharide biosynthesis protein	Fatty acyl-CoA reductase wat OS=Drosophila melanogaster OX=7227 GN=wat PE=1 SV=1	S	Function unknown	fatty acyl-CoA reductase wat-like [Nilaparvata lugens]	--
gene15362	LOC111057361	39.331871	1533	39.716995	1475	39.513866	1386	23.99184	946	26.040369	797	29.86677	1084	4.89439175198891e-05	0.601967297968994	up	--	--	Molecular Function: structural constituent of chitin-based larval cuticle (GO:0008010);; Cellular Component: extracellular matrix (GO:0031012);; Biological Process: chitin-based cuticle development (GO:0040003);;	--	--	--	--	Insect cuticle protein	Pro-resilin OS=Drosophila melanogaster OX=7227 GN=resilin PE=1 SV=1	S	Function unknown	pro-resilin-like, partial [Nilaparvata lugens]	molecular function: structural molecule activity (GO:0005198);; cellular component: extracellular region (GO:0005576);; cellular component: extracellular region part (GO:0044421);; biological process: multicellular organismal process (GO:0032501);; biological process: developmental process (GO:0032502);; biological process: single-organism process (GO:0044699)
gene15440	LOC111057456	126.190186	7490	135.162399	7648	131.624985	7032	68.86718	4136	69.25563	3227	59.87719	3310	2.96330051501314e-13	1.0278272191122	up	[M]	Cell wall/membrane/envelope biogenesis	Biological Process: biosynthetic process (GO:0009058);; Molecular Function: nucleotidyltransferase activity (GO:0016779);;	K00968|5.7437e-170|hst:105189131|K00968 choline-phosphate cytidylyltransferase [EC:2.7.7.15] | (RefSeq) choline-phosphate cytidylyltransferase A-like	Glycerophospholipid metabolism (ko00564)	[I]	Lipid transport and metabolism	Cytidylyltransferase-like	Putative choline-phosphate cytidylyltransferase OS=Caenorhabditis elegans OX=6239 GN=F08C6.2 PE=3 SV=2	IM	Lipid transport and metabolism;; Cell wall/membrane/envelope biogenesis	choline-phosphate cytidylyltransferase A-like [Nilaparvata lugens]	biological process: metabolic process (GO:0008152);; molecular function: catalytic activity (GO:0003824)
gene15501	LOC111057518	69.721786	3191	75.205223	3282	62.485046	2574	42.349445	1961	42.32745	1521	42.430206	1809	1.4782025826879e-07	0.741421715062894	up	[C]	Energy production and conversion	Molecular Function: magnesium ion binding (GO:0000287);; Molecular Function: isocitrate dehydrogenase (NADP+) activity (GO:0004450);; Biological Process: tricarboxylic acid cycle (GO:0006099);; Biological Process: isocitrate metabolic process (GO:0006102);; Molecular Function: NAD binding (GO:0051287);;	K00031|4.40682e-175|bmor:100101164|K00031 isocitrate dehydrogenase [EC:1.1.1.42] | (RefSeq) NADPH-specific isocitrate dehydrogenase	Citrate cycle (TCA cycle) (ko00020);; Glutathione metabolism (ko00480);; Carbon metabolism (ko01200);; 2-Oxocarboxylic acid metabolism (ko01210);; Biosynthesis of amino acids (ko01230);; Peroxisome (ko04146)	[C]	Energy production and conversion	Isocitrate/isopropylmalate dehydrogenase	Isocitrate dehydrogenase [NADP] cytoplasmic OS=Dictyostelium discoideum OX=44689 GN=idhC PE=1 SV=1	C	Energy production and conversion	isocitrate dehydrogenase [NADP], mitochondrial-like [Nilaparvata lugens]	molecular function: binding (GO:0005488);; biological process: metabolic process (GO:0008152);; biological process: single-organism process (GO:0044699);; molecular function: catalytic activity (GO:0003824);; biological process: cellular process (GO:0009987)
gene15529	LOC111057547	12.81223	984	13.41852	983	12.044542	833	6.558016	510	7.098711	428	6.358944	455	5.63995273400554e-11	0.972444040264639	up	--	--	Molecular Function: neuropeptide hormone activity (GO:0005184);; Cellular Component: extracellular region (GO:0005576);;	--	--	--	--	Crustacean CHH/MIH/GIH neurohormone family	Ion transport peptide-like OS=Schistocerca gregaria OX=7010 PE=2 SV=1	S	Function unknown	ion transport peptide-like [Nilaparvata lugens]	molecular function: binding (GO:0005488);; cellular component: extracellular region (GO:0005576)
gene15530	LOC111057549	48.066792	2456	53.101669	2587	38.7384	1782	9.746996	504	14.674748	589	9.662593	460	4.19442521694286e-28	2.07537914183317	up	[R]	General function prediction only	--	K16815|6.28791e-88|nvi:100116903|K16815 calcium-independent phospholipase A2-gamma | (RefSeq) calcium-independent phospholipase A2-gamma-like	--	[I]	Lipid transport and metabolism	Patatin-like phospholipase	--	S	Function unknown	calcium-independent phospholipase A2-gamma-like [Nilaparvata lugens]	--
gene15582	LOC111057606	0.124179	10	0.224985	17	0.12034	9	0.588383	46	1.035129	62	0.428948	31	6.12004291594257e-05	-1.999528939173	down	[Q]	Secondary metabolites biosynthesis, transport and catabolism	--	--	--	[Q]	Secondary metabolites biosynthesis, transport and catabolism	AMP-binding enzyme;; Male sterility protein;; Phosphopantetheine attachment site;; NAD dependent epimerase/dehydratase family;; AMP-binding enzyme C-terminal domain;; Polysaccharide biosynthesis protein;; 3-beta hydroxysteroid dehydrogenase/isomerase family	Luciferin 4-monooxygenase OS=Aquatica lateralis OX=7052 PE=2 SV=1	S	Function unknown	uncharacterized protein LOC111057606 [Nilaparvata lugens]	--
gene15626	LOC111057656	13.21897	721	13.897186	701	16.818821	801	26.870558000000003	1442	27.141560000000002	1122	19.717423000000004	988	1.98134873833102e-05	-0.695913703067124	down	[E]	Amino acid transport and metabolism	--	K00286|2.21088e-79|tca:663647|K00286 pyrroline-5-carboxylate reductase [EC:1.5.1.2] | (RefSeq) pyrroline-5-carboxylate reductase 3	Arginine and proline metabolism (ko00330);; Biosynthesis of amino acids (ko01230)	[E]	Amino acid transport and metabolism	Pyrroline-5-carboxylate reductase dimerisation;; NADP oxidoreductase coenzyme F420-dependent	Putative pyrroline-5-carboxylate reductase OS=Caenorhabditis elegans OX=6239 GN=F55G1.9 PE=3 SV=1	E	Amino acid transport and metabolism	pyrroline-5-carboxylate reductase-like isoform X1 [Nilaparvata lugens]	--
gene15627	LOC111057657	16.175615	843	23.056641	1145	23.567327	1105	13.411773	707	12.977798	531	15.427824	749	0.000588021727290235	0.621275378542198	up	--	--	--	--	--	--	--	Receptor family ligand binding region	--	S	Function unknown	uncharacterized protein LOC111057657 [Nilaparvata lugens]	--
gene15643	LOC111057674	57.15984	6306	74.097771	7793	71.964737	7145	35.497795	3962	48.616478	4210	49.494236	5085	0.000361322145346315	0.638646432242602	up	[X]	Mobilome: prophages, transposons	--	K12567|0|api:100167381|K12567 titin [EC:2.7.11.1] | (RefSeq) titin	--	[Z]	Cytoskeleton	Fibronectin type III domain;; Immunoglobulin I-set domain;; Immunoglobulin domain;; Fibronectin-III type domain;; Immunoglobulin domain;; Uncharacterised conserved protein (DUF2369);; Purple acid Phosphatase, N-terminal domain;; SusE outer membrane protein;; Fibronectin type III domain;; Immunoglobulin domain	Titin OS=Drosophila melanogaster OX=7227 GN=sls PE=1 SV=3	S	Function unknown	titin-like [Nilaparvata lugens]	--
gene15669	LOC111057703	13.332014	719	13.448915	692	11.152245	541	7.402152	404	8.725439	370	8.168436	411	5.72467860102073e-05	0.676415001285515	up	[R]	General function prediction only	Molecular Function: lysophospholipase activity (GO:0004622);; Cellular Component: integral component of membrane (GO:0016021);; Biological Process: phosphatidylcholine metabolic process (GO:0046470);;	K14676|0|ame:724510|K14676 lysophospholipid hydrolase [EC:3.1.1.5] | (RefSeq) sws; neuropathy target esterase sws	Glycerophospholipid metabolism (ko00564)	[R]	General function prediction only	Patatin-like phospholipase	Neuropathy target esterase sws OS=Drosophila melanogaster OX=7227 GN=sws PE=1 SV=2	S	Function unknown	neuropathy target esterase sws-like [Nilaparvata lugens]	molecular function: catalytic activity (GO:0003824);; cellular component: membrane (GO:0016020);; cellular component: membrane part (GO:0044425);; biological process: metabolic process (GO:0008152);; biological process: cellular process (GO:0009987);; biological process: single-organism process (GO:0044699)
gene15682	LOC111057710	57.747139	5482	41.184319	3728	40.608295	3470	39.112514	3757	4.45756	333	15.604415	1380	0.00694457844505982	1.28293005997682	up	--	--	--	--	--	--	--	Insect cuticle protein	--	S	Function unknown	leucine-rich repeat extensin-like protein 5 isoform X1 [Nilaparvata lugens]	--
gene15722	LOC111057758	7.419382	383	7.400353000000001	366	9.283485	432	12.174491	632	12.977569	524	13.87333	662	0.000260506004223741	-0.647917286712087	down	[E]	Amino acid transport and metabolism	Molecular Function: aminoacylase activity (GO:0004046);; Cellular Component: cytoplasm (GO:0005737);; Biological Process: proteolysis (GO:0006508);; Biological Process: cellular amino acid metabolic process (GO:0006520);; Molecular Function: metallopeptidase activity (GO:0008237);; Molecular Function: metal ion binding (GO:0046872);;	K14677|1.95668e-173|pxy:105381157|K14677 aminoacylase [EC:3.5.1.14] | (RefSeq) aminoacylase-1-like	Arginine biosynthesis (ko00220);; 2-Oxocarboxylic acid metabolism (ko01210);; Biosynthesis of amino acids (ko01230)	[E]	Amino acid transport and metabolism	Peptidase family M20/M25/M40;; Peptidase dimerisation domain	Aminoacylase-1 OS=Dictyostelium discoideum OX=44689 GN=acy1 PE=2 SV=1	E	Amino acid transport and metabolism	aminoacylase-1-like isoform X1 [Nilaparvata lugens]	molecular function: catalytic activity (GO:0003824);; cellular component: cell (GO:0005623);; cellular component: cell part (GO:0044464);; biological process: metabolic process (GO:0008152);; biological process: cellular process (GO:0009987);; biological process: single-organism process (GO:0044699);; molecular function: binding (GO:0005488)
gene15733	LOC111057772	4.363359	280	5.793064	355	4.632195	268	11.162784	725	7.496751	378	10.32651	617	6.75781840155604e-06	-0.935320146677805	down	[O]	Posttranslational modification, protein turnover, chaperones	Molecular Function: glutathione transferase activity (GO:0004364);; Cellular Component: cytoplasm (GO:0005737);; Biological Process: glutathione metabolic process (GO:0006749);; Biological Process: aromatic amino acid family metabolic process (GO:0009072);; Molecular Function: maleylacetoacetate isomerase activity (GO:0016034);;	K01800|3.27735e-139|phu:Phum_PHUM236630|K01800 maleylacetoacetate isomerase [EC:5.2.1.2] | (RefSeq) glutathione-S-transferase theta, GST, putative	Tyrosine metabolism (ko00350)	[O]	Posttranslational modification, protein turnover, chaperones	Glutathione S-transferase, N-terminal domain;; Glutathione S-transferase, N-terminal domain;; Glutathione S-transferase, N-terminal domain;; Glutathione S-transferase, C-terminal domain;; Glutathione S-transferase, C-terminal domain	Probable maleylacetoacetate isomerase 2 OS=Drosophila melanogaster OX=7227 GN=GstZ2 PE=1 SV=1	O	Posttranslational modification, protein turnover, chaperones	probable maleylacetoacetate isomerase 2 [Nilaparvata lugens]	molecular function: catalytic activity (GO:0003824);; cellular component: cell (GO:0005623);; cellular component: cell part (GO:0044464);; biological process: metabolic process (GO:0008152);; biological process: cellular process (GO:0009987);; biological process: single-organism process (GO:0044699)
gene15761	LOC111057801	23.007702	945	20.382542	798	24.44706	903	41.087723	1706	40.112534	1293	35.130905	1343	2.84515760386687e-07	-0.738183232638563	down	[I]	Lipid transport and metabolism	--	K05605|8.87343e-111|tca:657314|K05605 3-hydroxyisobutyryl-CoA hydrolase [EC:3.1.2.4] | (RefSeq) 3-hydroxyisobutyryl-CoA hydrolase, mitochondrial	Valine, leucine and isoleucine degradation (ko00280);; beta-Alanine metabolism (ko00410);; Propanoate metabolism (ko00640);; Carbon metabolism (ko01200)	[I]	Lipid transport and metabolism	Enoyl-CoA hydratase/isomerase;; Enoyl-CoA hydratase/isomerase	3-hydroxyisobutyryl-CoA hydrolase, mitochondrial OS=Dictyostelium discoideum OX=44689 GN=hibch PE=3 SV=1	I	Lipid transport and metabolism	3-hydroxyisobutyryl-CoA hydrolase, mitochondrial-like [Nilaparvata lugens]	--
gene15795	LOC111057841	1.540831	65	0.887523	36	1.829342	70	5.1106	218	3.736619	124	3.578152	140	1.05098791565507e-05	-1.49402062417806	down	--	--	--	--	--	--	--	--	--	S	Function unknown	endochitinase 2-like [Nilaparvata lugens]	--
gene15862	LOC111057915	36.167717	1944	34.976303	1792	37.353676	1807	28.665117	1559	24.018169	1014	21.576412	1080	6.37056650773872e-05	0.586782891319829	up	[J]	Translation, ribosomal structure and biogenesis	--	K07562|0|hst:105185521|K07562 nonsense-mediated mRNA decay protein 3 | (RefSeq) 60S ribosomal export protein NMD3	Ribosome biogenesis in eukaryotes (ko03008);; RNA transport (ko03013)	[J]	Translation, ribosomal structure and biogenesis	NMD3 family	60S ribosomal export protein NMD3 OS=Dictyostelium discoideum OX=44689 GN=nmd3 PE=3 SV=1	J	Translation, ribosomal structure and biogenesis	60S ribosomal export protein NMD3-like [Nilaparvata lugens]	--
gene15884	LOC111057940	49.971645	2795	46.292603	2468	44.103561	2220	31.336519	1773	29.357403	1289	30.704855	1599	2.61098935525766e-06	0.654244858797561	up	[G]	Carbohydrate transport and metabolism	--	--	--	[T]	Signal transduction mechanisms	Low-density lipoprotein receptor repeat class B;; EGF-like domain	Protein cueball OS=Drosophila persimilis OX=7234 GN=cue PE=3 SV=2	M	Cell wall/membrane/envelope biogenesis	protein cueball-like [Nilaparvata lugens]	--
gene15895	LOC111057955	1.442876	35	3.873102	89	1.301088	28	2.438751	59	9.344646	176	16.995169	378	0.000401376004525389	-2.09679096621238	down	--	--	--	--	--	--	--	--	--	--	--	--	--
gene15896	LOC111057952	440.275024	36278	502.979706	39512	515.037048	38197	1283.897339	107027	1195.404297	77324	1351.770996	103733	1.14155393801859e-18	-1.35745484021581	down	--	--	--	--	--	--	--	--	--	--	--	putative uncharacterized protein DDB_G0286901 isoform X4 [Nilaparvata lugens]	--
gene15915	LOC111057977	19.533554	770	16.859194	634	17.861631	634	32.146458	1282	28.609932	886	26.244221	964	1.08004871503329e-05	-0.642708978189195	down	--	--	--	K14405|6.54807e-07|soc:105198216|K14405 pre-mRNA 3'-end-processing factor FIP1 | (RefSeq) pre-mRNA 3'-end-processing factor FIP1	mRNA surveillance pathway (ko03015)	--	--	--	--	A	RNA processing and modification	pre-mRNA 3&apos;-end-processing factor FIP1-like [Nilaparvata lugens]	--
gene15935	LOC111057998	5.741433000000001	1205	5.377282	1075	5.274735	997	10.04853	2135	8.212959999999999	1353	8.359630999999998	1635	3.47566051894538e-06	-0.662488884174444	down	[L]	Replication, recombination and repair	--	K20103|3.55404e-121|acs:100552207|K20103 ATP-dependent RNA helicase DDX60 [EC:3.6.4.13] | (RefSeq) ddx60; probable ATP-dependent RNA helicase DDX60	--	[R]	General function prediction only	DEAD/DEAH box helicase;; Type III restriction enzyme, res subunit	Uncharacterized helicase C28H8.3 OS=Caenorhabditis elegans OX=6239 GN=C28H8.3 PE=3 SV=2	L	Replication, recombination and repair	probable ATP-dependent RNA helicase DDX60 [Nilaparvata lugens]	--
gene15960	LOC111058027	3.250719	439	3.226602	415	1.477628	180	1.393127	190	1.658519	176	1.355734	171	0.00201401544121695	0.884245806625183	up	[O]	Posttranslational modification, protein turnover, chaperones	--	--	--	--	--	Chitin binding Peritrophin-A domain	Cysteine-rich, acidic integral membrane protein OS=Trypanosoma brucei brucei OX=5702 GN=CRAM PE=2 SV=1	S	Function unknown	cysteine-rich, acidic integral membrane protein-like [Nilaparvata lugens]	--
gene16000	LOC111058066	2.163716	85	1.96376	73	2.116589	75	0.827319	33	1.226581	38	0.903134	33	0.00208600235605402	1.11450191497326	up	--	--	--	--	--	--	--	--	--	--	--	uncharacterized protein LOC111058066 [Nilaparvata lugens]	--
gene16019	LOC111058087	7.467707	493	6.980794	439	6.771562	402	2.891161	193	3.592268	186	6.12804	377	0.00397830432047919	0.773071893501805	up	--	--	--	--	--	--	--	--	--	--	--	uncharacterized protein LOC111058087 isoform X1 [Nilaparvata lugens]	--
gene16060	LOC111058136	13.013812	247	10.139562	183	11.256546	192	18.624653	357	18.191032	271	18.023926	318	0.0023987725595906	-0.635663046725641	down	--	--	Molecular Function: thiol-dependent ubiquitin-specific protease activity (GO:0004843);; Biological Process: ubiquitin-dependent protein catabolic process (GO:0006511);; Molecular Function: zinc ion binding (GO:0008270);; Biological Process: protein deubiquitination (GO:0016579);;	K11836|1.02078e-51|lgi:LOTGIDRAFT_238331|K11836 ubiquitin carboxyl-terminal hydrolase 5/13 [EC:3.4.19.12] | (RefSeq) hypothetical protein	--	[O]	Posttranslational modification, protein turnover, chaperones	Ubiquitin carboxyl-terminal hydrolase;; UBA/TS-N domain;; Ubiquitin carboxyl-terminal hydrolase	Ubiquitin carboxyl-terminal hydrolase A OS=Dictyostelium discoideum OX=44689 GN=ubpA PE=2 SV=2	O	Posttranslational modification, protein turnover, chaperones	ubiquitin carboxyl-terminal hydrolase 5-like [Nilaparvata lugens]	biological process: metabolic process (GO:0008152);; molecular function: catalytic activity (GO:0003824);; biological process: cellular process (GO:0009987);; molecular function: binding (GO:0005488)
gene16067	LOC111058143	3.565688	338	3.502353	316	3.975301	339	7.758445	742	5.45003	405	4.947837	436	0.000815698678770581	-0.673397009247861	down	--	--	--	--	--	--	--	50S ribosome-binding GTPase	--	S	Function unknown	uncharacterized protein LOC111058143 [Nilaparvata lugens]	--
gene1607	LOC111058698	35.28307	1783	29.007612	1398	31.823833	1448	23.406092	1197	18.735741	744	20.87862	983	1.31419454227752e-05	0.644429409236567	up	--	--	--	K14838|8.58671e-25|aec:105151530|K14838 nucleolar protein 15 | (RefSeq) MKI67 FHA domain-interacting nucleolar phosphoprotein-like	--	[R]	General function prediction only	RNA recognition motif. (a.k.a. RRM, RBD, or RNP domain)	--	S	Function unknown	MKI67 FHA domain-interacting nucleolar phosphoprotein-like [Nilaparvata lugens]	--
gene16073	LOC111058151	0.984715	91	0.73997	65	0.596164	50	1.815226	169	1.286944	93	1.178607	101	0.00964813441022982	-0.835520434371187	down	--	--	--	K03351|1.2567e-111|phu:Phum_PHUM419840|K03351 anaphase-promoting complex subunit 4 | (RefSeq) anaphase-promoting complex subunit, putative	Ubiquitin mediated proteolysis (ko04120)	[DO]	Cell cycle control, cell division, chromosome partitioning;; Posttranslational modification, protein turnover, chaperones	Anaphase-promoting complex, cyclosome, subunit 4;; Anaphase-promoting complex subunit 4 WD40 domain;; Anaphase-promoting complex, cyclosome, subunit 4	--	O	Posttranslational modification, protein turnover, chaperones	LOW QUALITY PROTEIN: anaphase-promoting complex subunit 4-like [Nilaparvata lugens]	--
gene16079	LOC111058161	2.078683	314	1.248183	180	2.185037	297	3.512235	536	3.917358	464	3.353201	471	4.81611376317427e-05	-0.926156272608736	down	--	--	--	--	--	--	--	PWWP domain	--	--	--	uncharacterized protein LOC111058161 [Nilaparvata lugens]	--
gene16091	LOC111058170	87.310417	6564	90.3399	6475	96.729063	6537	40.733205	3052	47.838753	2863	72.55231699999999	4974	7.14018638310952e-05	0.807775092201333	up	--	--	Cellular Component: membrane (GO:0016020);;	--	--	--	--	Insect cuticle protein	Pupal cuticle protein 36 OS=Manduca sexta OX=7130 GN=PCP36 PE=1 SV=1	S	Function unknown	pupal cuticle protein 36a-like isoform X3 [Nilaparvata lugens]	cellular component: membrane (GO:0016020)
gene16092	LOC111058171	257.801727	13563	204.327042	10248	199.65155	9454	92.349014	4915	139.297455	5753	176.157455	8631	0.000854598071334657	0.723629378070078	up	--	--	Cellular Component: membrane (GO:0016020);;	--	--	--	--	Insect cuticle protein	Endocuticle structural glycoprotein SgAbd-4 OS=Schistocerca gregaria OX=7010 PE=1 SV=1	S	Function unknown	endocuticle structural glycoprotein ABD-4-like [Nilaparvata lugens]	cellular component: membrane (GO:0016020)
gene16122	LOC111058204	301.578552	4029	293.717743	3741	367.412811	4418	528.454712	7142	499.066711	5234	502.520111	6252	3.1458954044318e-05	-0.629571975294866	down	--	--	Cellular Component: extracellular space (GO:0005615);;	--	--	--	--	Serpin (serine protease inhibitor)	--	O	Posttranslational modification, protein turnover, chaperones	uncharacterized protein LOC111058204, partial [Nilaparvata lugens]	cellular component: extracellular region (GO:0005576);; cellular component: extracellular region part (GO:0044421)
gene16150	LOC111058238	8.249565	90	6.540183	68	6.990236	69	3.257586	36	2.962588	26	3.196439	33	0.000662749864177416	1.22376581153807	up	--	--	Biological Process: lipid catabolic process (GO:0016042);; Molecular Function: hydrolase activity, acting on ester bonds (GO:0016788);;	--	--	[I]	Lipid transport and metabolism	alpha/beta hydrolase fold	Lipase 3 OS=Drosophila melanogaster OX=7227 GN=Lip3 PE=2 SV=1	S	Function unknown	lipase 3-like, partial [Nilaparvata lugens]	biological process: metabolic process (GO:0008152);; biological process: single-organism process (GO:0044699);; molecular function: catalytic activity (GO:0003824)
gene16187	LOC111058276	172.998962	3238	167.027573	2981	160.28302	2700	93.057976	1762	91.722351	1348	116.1381	2025	8.71478448197957e-07	0.764634855378677	up	--	--	Molecular Function: structural constituent of cuticle (GO:0042302);;	--	--	--	--	Insect cuticle protein	Larval cuticle protein A2B OS=Tenebrio molitor OX=7067 PE=1 SV=1	S	Function unknown	cuticle protein 7-like [Nilaparvata lugens]	molecular function: structural molecule activity (GO:0005198)
gene16196	LOC111058285	6.258945	406	6.09911	377	5.506228	321	11.204884	734	12.908261	655	10.978197	662	7.93950677971501e-09	-0.933608177783414	down	[G]	Carbohydrate transport and metabolism	Biological Process: carbohydrate transport (GO:0008643);; Cellular Component: integral component of membrane (GO:0016021);; Molecular Function: transmembrane transporter activity (GO:0022857);; Biological Process: transmembrane transport (GO:0055085);;	K08145|1.89797e-132|api:100169115|K08145 MFS transporter, SP family, solute carrier family 2 (facilitated glucose transporter), member 8 | (RefSeq) facilitated trehalose transporter Tret1-like	--	[R]	General function prediction only	Sugar (and other) transporter;; Major Facilitator Superfamily;; Reduced folate carrier	Facilitated trehalose transporter Tret1 OS=Polypedilum vanderplanki OX=319348 GN=Tret1 PE=1 SV=1	G	Carbohydrate transport and metabolism	facilitated trehalose transporter Tret1-like [Nilaparvata lugens]	biological process: single-organism process (GO:0044699);; biological process: localization (GO:0051179);; cellular component: membrane (GO:0016020);; cellular component: membrane part (GO:0044425);; molecular function: transporter activity (GO:0005215)
gene1620	LOC111058806	3.244971	376	4.673954	517	2.661624	278	1.179838	139	1.187407	108	0.878771	95	2.59300417279654e-11	1.74100293000925	up	[Q]	Secondary metabolites biosynthesis, transport and catabolism	Molecular Function: homogentisate 1,2-dioxygenase activity (GO:0004411);; Biological Process: L-phenylalanine catabolic process (GO:0006559);; Biological Process: tyrosine metabolic process (GO:0006570);; Biological Process: oxidation-reduction process (GO:0055114);;	K00451|0|spu:575623|K00451 homogentisate 1,2-dioxygenase [EC:1.13.11.5] | (RefSeq) homogentisate 1,2-dioxygenase	Tyrosine metabolism (ko00350)	[E]	Amino acid transport and metabolism	homogentisate 1,2-dioxygenase	Homogentisate 1,2-dioxygenase OS=Drosophila melanogaster OX=7227 GN=hgo PE=2 SV=3	Q	Secondary metabolites biosynthesis, transport and catabolism	homogentisate 1,2-dioxygenase [Nilaparvata lugens]	biological process: metabolic process (GO:0008152);; biological process: single-organism process (GO:0044699);; molecular function: catalytic activity (GO:0003824);; biological process: cellular process (GO:0009987)
gene16202	LOC111058293	26.964952	569	22.268826	448	24.782345	471	12.687703	271	14.315289	238	13.202092	260	9.89423866816134e-07	0.914716991835989	up	--	--	--	--	--	[O]	Posttranslational modification, protein turnover, chaperones	--	Protein goliath OS=Drosophila melanogaster OX=7227 GN=gol PE=2 SV=3	O	Posttranslational modification, protein turnover, chaperones	protein goliath-like [Nilaparvata lugens]	--
gene16204	LOC111058294	16.254408	1132	14.451871	959	15.360073	963	27.285759	1922	22.596909	1235	24.554571	1592	4.23211578805647e-06	-0.655377280921678	down	[I]	Lipid transport and metabolism	Cellular Component: integral component of membrane (GO:0016021);; Molecular Function: hydrolase activity (GO:0016787);;	--	--	[R]	General function prediction only	Carboxylesterase family;; alpha/beta hydrolase fold	Venom carboxylesterase-6 OS=Apis mellifera OX=7460 PE=2 SV=1	I	Lipid transport and metabolism	venom carboxylesterase-6-like [Nilaparvata lugens]	cellular component: membrane (GO:0016020);; cellular component: membrane part (GO:0044425);; molecular function: catalytic activity (GO:0003824)
gene16281	LOC111058382	11.90764	760	14.794142	900	14.335884	823	26.005125	1679	23.88179	1196	16.22261	964	0.000302395576158659	-0.643388229862898	down	[E]	Amino acid transport and metabolism	Molecular Function: peptidase activity (GO:0008233);;	K09645|1.46104e-136|aec:105151312|K09645 vitellogenic carboxypeptidase-like protein [EC:3.4.16.-] | (RefSeq) venom serine carboxypeptidase	--	[OE]	Posttranslational modification, protein turnover, chaperones;; Amino acid transport and metabolism	Serine carboxypeptidase	Venom serine carboxypeptidase OS=Apis mellifera OX=7460 PE=2 SV=1	E	Amino acid transport and metabolism	venom serine carboxypeptidase-like [Nilaparvata lugens]	molecular function: catalytic activity (GO:0003824)
gene16305	LOC111058408	118.644241	8160	130.274216	8542	120.273392	7446	85.644615	5960	82.336678	4446	71.38633	4573	2.41617044885135e-06	0.664162212705021	up	[R]	General function prediction only	Molecular Function: DNA binding (GO:0003677);; Molecular Function: GTP binding (GO:0005525);; Cellular Component: nucleolus (GO:0005730);; Biological Process: ribosome biogenesis (GO:0042254);;	K06943|0|ame:410799|K06943 nucleolar GTP-binding protein | (RefSeq) nucleolar GTP-binding protein 1	Ribosome biogenesis in eukaryotes (ko03008)	[R]	General function prediction only	Nucleolar GTP-binding protein 1 (NOG1);; NOGCT (NUC087) domain;; 50S ribosome-binding GTPase;; Ferrous iron transport protein B	Nucleolar GTP-binding protein 1 OS=Drosophila melanogaster OX=7227 GN=Non1 PE=2 SV=1	S	Function unknown	nucleolar GTP-binding protein 1 [Nilaparvata lugens]	molecular function: binding (GO:0005488);; cellular component: cell (GO:0005623);; cellular component: organelle (GO:0043226);; cellular component: organelle part (GO:0044422);; cellular component: cell part (GO:0044464);; biological process: cellular component organization or biogenesis (GO:0071840)
gene16371	LOC111058481	16.744802	432	11.082834	273	13.878951	323	6.322801	165	7.373786	150	9.007234	217	0.000236800368691582	0.906308791593414	up	--	--	Cellular Component: endoplasmic reticulum membrane (GO:0005789);; Biological Process: protein transport (GO:0015031);; Cellular Component: integral component of membrane (GO:0016021);;	K17233|3.2058e-74|api:100161886|K17233 dual oxidase maturation factor 1 | (RefSeq) dual oxidase maturation factor 1	--	[S]	Function unknown	Dual oxidase maturation factor	Dual oxidase maturation factor 1 OS=Caenorhabditis elegans OX=6239 GN=doxa-1 PE=1 SV=2	U	Intracellular trafficking, secretion, and vesicular transport	dual oxidase maturation factor 1-like, partial [Nilaparvata lugens]	cellular component: cell (GO:0005623);; cellular component: membrane (GO:0016020);; cellular component: organelle (GO:0043226);; cellular component: organelle part (GO:0044422);; cellular component: membrane part (GO:0044425);; cellular component: cell part (GO:0044464);; biological process: localization (GO:0051179)
gene16433	LOC111058551	1.546498	63	1.018776	40	1.120174	41	2.831768	116	2.35031	75	2.31001	87	0.00365959468575745	-0.972874638842742	down	[O]	Posttranslational modification, protein turnover, chaperones	Molecular Function: nucleic acid binding (GO:0003676);; Molecular Function: ATP binding (GO:0005524);; Molecular Function: protein dimerization activity (GO:0046983);;	K13960|3.15992e-39|cmk:103179093|K13960 ubiquitin-conjugating enzyme E2 T [EC:2.3.2.23] | (RefSeq) ube2t; ubiquitin conjugating enzyme E2 T	Fanconi anemia pathway (ko03460)	[O]	Posttranslational modification, protein turnover, chaperones	Ubiquitin-conjugating enzyme	Ubiquitin-conjugating enzyme E2 2 OS=Caenorhabditis elegans OX=6239 GN=let-70 PE=1 SV=1	O	Posttranslational modification, protein turnover, chaperones	ubiquitin-conjugating enzyme E2 T-like [Nilaparvata lugens]	molecular function: binding (GO:0005488)
gene16434	LOC111058549	154.933975	5569	126.392105	4331	164.398346	5319	109.408966	3979	70.59433	1992	70.854256	2372	2.35329274025615e-06	0.872071612217247	up	[I]	Lipid transport and metabolism	Molecular Function: catalytic activity (GO:0003824);; Biological Process: metabolic process (GO:0008152);;	K15013|1.47574e-67|tca:656239|K15013 long-chain-fatty-acid--CoA ligase ACSBG [EC:6.2.1.3] | (RefSeq) very long-chain-fatty-acid--CoA ligase bubblegum	Fatty acid biosynthesis (ko00061);; Fatty acid degradation (ko00071);; Fatty acid metabolism (ko01212)	[I]	Lipid transport and metabolism	AMP-binding enzyme	Very long-chain-fatty-acid--CoA ligase bubblegum OS=Drosophila melanogaster OX=7227 GN=bgm PE=2 SV=1	I	Lipid transport and metabolism	long-chain-fatty-acid--CoA ligase ACSBG1-like [Nilaparvata lugens]	molecular function: catalytic activity (GO:0003824);; biological process: metabolic process (GO:0008152)
gene16443	LOC111058561	5.644808	527	5.390188	480	5.424134	456	3.700029	350	3.4336	252	4.000695	348	0.000856150261365127	0.596300950977711	up	--	--	Molecular Function: Rho guanyl-nucleotide exchange factor activity (GO:0005089);; Cellular Component: intracellular (GO:0005622);; Biological Process: regulation of Rho protein signal transduction (GO:0035023);; Biological Process: positive regulation of GTPase activity (GO:0043547);;	K08810|0|tca:656919|K08810 triple functional domain protein [EC:2.7.11.1] | (RefSeq) kalirin	--	[T]	Signal transduction mechanisms	RhoGEF domain;; Spectrin repeat	Obscurin OS=Drosophila melanogaster OX=7227 GN=Unc-89 PE=1 SV=1	T	Signal transduction mechanisms	kalirin-like, partial [Nilaparvata lugens]	biological process: biological regulation (GO:0065007);; molecular function: molecular function regulator (GO:0098772);; cellular component: cell (GO:0005623);; cellular component: cell part (GO:0044464)
gene16482	LOC111058600	2.74459	154	2.229237	119	1.786596	91	4.655115	264	3.013028	133	3.943896	206	0.00753467659198831	-0.744105184329822	down	--	--	--	--	--	[RD]	General function prediction only;; Cell cycle control, cell division, chromosome partitioning	Caffeine-induced death protein 2	--	S	Function unknown	coiled-coil domain-containing protein 58-like [Nilaparvata lugens]	--
gene16531	LOC111058656	2.59138	158	1.899304	111	1.799578	99	6.261909	386	5.282004	253	4.137471	235	5.06170407847206e-07	-1.2726580809597	down	[G]	Carbohydrate transport and metabolism	Biological Process: carbohydrate transport (GO:0008643);; Cellular Component: integral component of membrane (GO:0016021);; Molecular Function: substrate-specific transmembrane transporter activity (GO:0022891);; Biological Process: transmembrane transport (GO:0055085);;	K08145|4.06193e-50|api:100169115|K08145 MFS transporter, SP family, solute carrier family 2 (facilitated glucose transporter), member 8 | (RefSeq) facilitated trehalose transporter Tret1-like	--	[R]	General function prediction only	Sugar (and other) transporter;; Major Facilitator Superfamily	Facilitated glucose transporter protein 1 OS=Caenorhabditis elegans OX=6239 GN=fgt-1 PE=1 SV=2	G	Carbohydrate transport and metabolism	solute carrier family 2, facilitated glucose transporter member 10-like [Nilaparvata lugens]	biological process: single-organism process (GO:0044699);; biological process: localization (GO:0051179);; cellular component: membrane (GO:0016020);; cellular component: membrane part (GO:0044425);; molecular function: transporter activity (GO:0005215)
gene16552	LOC111058678	21.493617999999998	1739	27.918229000000004	2212	9.966491	735	9.819514	818	11.93996	777	10.596157	811	0.00080479735586693	0.899522131043689	up	[I]	Lipid transport and metabolism	--	--	--	[R]	General function prediction only	Carboxylesterase family	Venom carboxylesterase-6 OS=Apis mellifera OX=7460 PE=2 SV=1	I	Lipid transport and metabolism	venom carboxylesterase-6-like isoform X1 [Nilaparvata lugens]	--
gene16560	LOC111058689	20.565329	447	18.436111	382	18.163223	356	8.5109	188	6.154742	105	5.370121	109	1.58702872431078e-11	1.54680849851753	up	--	--	--	--	--	--	--	--	--	S	Function unknown	uncharacterized protein LOC111058689 [Nilaparvata lugens]	--
gene1658	LOC111059279	2.767528	68	3.494987	82	3.46109	77	0.744655	19	0.652187	13	1.485686	34	3.85804620337104e-05	1.75361403061376	up	[O]	Posttranslational modification, protein turnover, chaperones	--	K09542|1.14702e-36|phu:Phum_PHUM080350|K09542 crystallin, alpha B | (RefSeq) protein lethal, putative	Protein processing in endoplasmic reticulum (ko04141);; Longevity regulating pathway - multiple species (ko04213)	[O]	Posttranslational modification, protein turnover, chaperones	Hsp20/alpha crystallin family	Protein lethal(2)essential for life OS=Drosophila melanogaster OX=7227 GN=l(2)efl PE=1 SV=1	O	Posttranslational modification, protein turnover, chaperones	alpha-crystallin A chain-like [Nilaparvata lugens]	--
gene16580	LOC111058710	5.723476	71	5.853426	69	4.258315	48	1.509175	19	2.600483	26	2.395407	28	0.00138968558524847	1.29999757086974	up	--	--	--	--	--	--	--	Haemolymph juvenile hormone binding protein (JHBP)	--	S	Function unknown	uncharacterized protein LOC111058710, partial [Nilaparvata lugens]	--
gene16600	LOC111058731	14.978241	1264	13.161485	1059	22.095337	1678	39.990231	3413	30.34738	2010	39.356621	3092	7.8497824383668e-08	-1.08742086340994	down	[O]	Posttranslational modification, protein turnover, chaperones	Molecular Function: peptidase activity (GO:0008233);; Molecular Function: metal ion binding (GO:0046872);;	K07763|6.05344e-83|bmor:100144547|K07763 matrix metalloproteinase-14 (membrane-inserted) [EC:3.4.24.80] | (RefSeq) Mmp1; matrix metalloproteinase 1	--	[OW]	Posttranslational modification, protein turnover, chaperones;; Extracellular structures	Matrixin;; Hemopexin	50 kDa hatching enzyme OS=Hemicentrotus pulcherrimus OX=7650 PE=1 SV=1	O	Posttranslational modification, protein turnover, chaperones	matrix metalloproteinase-14-like [Nilaparvata lugens]	molecular function: catalytic activity (GO:0003824);; molecular function: binding (GO:0005488)
gene16607	LOC111058738	2.376492	295	3.530672	417	2.671251	298	1.671893	210	1.721211	168	1.712527	198	0.000535318433884389	0.781498733301136	up	[T]	Signal transduction mechanisms	Molecular Function: protein tyrosine kinase activity (GO:0004713);; Biological Process: protein phosphorylation (GO:0006468);; Cellular Component: membrane (GO:0016020);;	K05119|0|tca:657445|K05119 anaplastic lymphoma kinase [EC:2.7.10.1] | (RefSeq) ALK tyrosine kinase receptor	--	[T]	Signal transduction mechanisms	Protein tyrosine kinase;; MAM domain, meprin/A5/mu;; Protein kinase domain	ALK tyrosine kinase receptor homolog scd-2 OS=Caenorhabditis elegans OX=6239 GN=scd-2 PE=1 SV=3	T	Signal transduction mechanisms	leukocyte tyrosine kinase receptor-like [Nilaparvata lugens]	biological process: metabolic process (GO:0008152);; biological process: cellular process (GO:0009987);; molecular function: catalytic activity (GO:0003824);; cellular component: membrane (GO:0016020)
gene16614	LOC111058748	27.008176000000002	1551	27.602906	1511	31.441041	1626	43.37355	2522	46.333341	2089	44.915107	2403	2.71933426376772e-05	-0.608700457199253	down	[G]	Carbohydrate transport and metabolism	Molecular Function: transferase activity (GO:0016740);;	--	--	[GC]	Carbohydrate transport and metabolism;; Energy production and conversion	UDP-glucoronosyl and UDP-glucosyl transferase	Putative UDP-glucuronosyltransferase ugt-58 OS=Caenorhabditis elegans OX=6239 GN=ugt-58 PE=3 SV=2	S	Function unknown	UDP-glucuronosyltransferase 2B18-like [Nilaparvata lugens]	molecular function: catalytic activity (GO:0003824)
gene16622	LOC111058755	30.60158	680	31.435209	666	33.052017	662	11.501008	259	11.461663	200	11.975017	248	1.2920198506628e-17	1.47950153936369	up	--	--	Biological Process: fatty acid biosynthetic process (GO:0006633);; Cellular Component: integral component of membrane (GO:0016021);; Molecular Function: transferase activity (GO:0016740);;	--	--	[I]	Lipid transport and metabolism	GNS1/SUR4 family	Elongation of very long chain fatty acids protein AAEL008004 OS=Aedes aegypti OX=7159 GN=AAEL008004 PE=2 SV=2	I	Lipid transport and metabolism	uncharacterized protein LOC111058755, partial [Nilaparvata lugens]	biological process: metabolic process (GO:0008152);; biological process: cellular process (GO:0009987);; biological process: single-organism process (GO:0044699);; cellular component: membrane (GO:0016020);; cellular component: membrane part (GO:0044425);; molecular function: catalytic activity (GO:0003824)
gene16651	LOC111058789	352.18003300000004	24847	379.786909	25548	344.22806099999997	21860	198.83981599999998	14193	158.12973399999998	8759	137.96740100000002	9065	2.42787219009851e-13	1.16185738716849	up	[E]	Amino acid transport and metabolism	Molecular Function: glycine hydroxymethyltransferase activity (GO:0004372);; Biological Process: glycine metabolic process (GO:0006544);; Biological Process: L-serine metabolic process (GO:0006563);; Molecular Function: methyltransferase activity (GO:0008168);; Molecular Function: pyridoxal phosphate binding (GO:0030170);; Biological Process: methylation (GO:0032259);; Biological Process: tetrahy…	K00600|0|aag:AaeL_AAEL002510|K00600 glycine hydroxymethyltransferase [EC:2.1.2.1] | (RefSeq) AAEL002510-PA	Glycine, serine and threonine metabolism (ko00260);; Glyoxylate and dicarboxylate metabolism (ko00630);; One carbon pool by folate (ko00670);; Carbon metabolism (ko01200);; Biosynthesis of amino acids (ko01230)	[E]	Amino acid transport and metabolism	Serine hydroxymethyltransferase	Serine hydroxymethyltransferase OS=Caenorhabditis briggsae OX=6238 GN=mel-32 PE=3 SV=3	E	Amino acid transport and metabolism	serine hydroxymethyltransferase, cytosolic isoform X1 [Nilaparvata lugens]	molecular function: catalytic activity (GO:0003824);; biological process: metabolic process (GO:0008152);; biological process: cellular process (GO:0009987);; biological process: single-organism process (GO:0044699);; molecular function: binding (GO:0005488)
gene1666	LOC111059492	10.318027999999998	453	8.797260999999999	368	8.086456	317	4.176836	188	5.267794	181	3.304326	135	8.3435132173538e-07	1.12749812158994	up	--	--	Molecular Function: binding (GO:0005488);;	K17199|2.31812e-30|api:100163938|K17199 Ras and EF-hand domain-containing protein | (RefSeq) EF-hand calcium-binding domain-containing protein 4A	--	--	--	--	--	S	Function unknown	EF-hand calcium-binding domain-containing protein 4A-like isoform X1 [Nilaparvata lugens]	molecular function: binding (GO:0005488)
gene16677	LOC111058818	10.010527	536	11.838352	605	11.064194	534	3.643926	198	3.775945	159	5.736079	286	2.08032936776857e-09	1.35032699297698	up	[G]	Carbohydrate transport and metabolism	--	--	--	[G]	Carbohydrate transport and metabolism	Sugar (and other) transporter;; Major Facilitator Superfamily;; Sugar (and other) transporter	Facilitated glucose transporter homolog OS=Caenorhabditis elegans OX=6239 GN=R09B5.11 PE=1 SV=2	G	Carbohydrate transport and metabolism	solute carrier family 2, facilitated glucose transporter member 1-like [Nilaparvata lugens]	--
gene1669	LOC111059408	309.068085	13970	401.312012	17294	366.875183	14926	169.21843	7739	234.449738	8319	309.46225	13027	0.00340213152155737	0.622925609307909	up	[Z]	Cytoskeleton	Biological Process: mitotic cytokinesis (GO:0000281);; Biological Process: inter-male aggressive behavior (GO:0002121);; Molecular Function: structural constituent of cytoskeleton (GO:0005200);; Molecular Function: ATP binding (GO:0005524);; Cellular Component: lipid droplet (GO:0005811);; Cellular Component: microtubule associated complex (GO:0005875);; Cellular Component: actin filament (GO:000…	K05692|0|tca:659219|K05692 actin beta/gamma 1 | (RefSeq) Arp1, ACTB; actin related protein 1	Phagosome (ko04145);; Hippo signaling pathway - fly (ko04391);; Phototransduction - fly (ko04745)	[Z]	Cytoskeleton	Actin	Actin-5C OS=Anopheles gambiae OX=7165 GN=Act5C PE=2 SV=1	Z	Cytoskeleton	actin-5C-like [Nilaparvata lugens]	biological process: cellular process (GO:0009987);; biological process: single-organism process (GO:0044699);; biological process: behavior (GO:0007610);; biological process: multi-organism process (GO:0051704);; molecular function: structural molecule activity (GO:0005198);; molecular function: binding (GO:0005488);; cellular component: cell (GO:0005623);; cellular component: organelle (GO:00432…
gene16754	LOC111058900	8.544694	371	8.862416	367	9.616858	376	14.064242	618	15.846287	541	12.122952	491	0.00063182734613668	-0.597775021258897	down	--	--	Molecular Function: ATP binding (GO:0005524);;	K17681|9.8006e-180|tca:663333|K17681 ATPase family AAA domain-containing protein 3A/B | (RefSeq) ATPase family AAA domain-containing protein 3	--	[O]	Posttranslational modification, protein turnover, chaperones	Domain of unknown function (DUF3523);; ATPase family associated with various cellular activities (AAA)	ATPase family AAA domain-containing protein 3A homolog OS=Drosophila melanogaster OX=7227 GN=bor PE=1 SV=2	S	Function unknown	ATPase family AAA domain-containing protein 3A homolog [Nilaparvata lugens]	molecular function: binding (GO:0005488)
gene16766	LOC111058914	43.810692	6756	44.70659700000001	6544	41.555996	5764	28.242109000000003	4368	27.564913999999998	3297	25.54201	3630	1.19214406890001e-07	0.727052552973666	up	--	--	--	K15728|0|soc:105204002|K15728 phosphatidate phosphatase LPIN [EC:3.1.3.4] | (RefSeq) phosphatidate phosphatase LPIN2	Glycerolipid metabolism (ko00561);; Glycerophospholipid metabolism (ko00564)	[NI]	Cell motility;; Lipid transport and metabolism	LNS2 (Lipin/Ned1/Smp2);; lipin, N-terminal conserved region;; Lipin/Ned1/Smp2 multi-domain protein middle domain	--	S	Function unknown	phosphatidate phosphatase LPIN2-like isoform X1 [Nilaparvata lugens]	--
gene16807	LOC111058960	14.009377	980	11.41633	761	12.397152	780	20.610237	1458	18.505869	1016	19.173409	1249	5.62328076541216e-05	-0.587820195411164	down	[L]	Replication, recombination and repair	Molecular Function: DNA binding (GO:0003677);; Molecular Function: DNA helicase activity (GO:0003678);; Molecular Function: ATP binding (GO:0005524);; Cellular Component: nucleus (GO:0005634);; Biological Process: DNA replication initiation (GO:0006270);; Biological Process: DNA duplex unwinding (GO:0032508);; Cellular Component: MCM complex (GO:0042555);;	K02541|0|aga:AgaP_AGAP001135|K02541 DNA replication licensing factor MCM3 [EC:3.6.4.12] | (RefSeq) AGAP001135-PA	DNA replication (ko03030)	[L]	Replication, recombination and repair	MCM2/3/5 family;; MCM OB domain;; MCM N-terminal domain;; Magnesium chelatase, subunit ChlI	DNA replication licensing factor Mcm3 OS=Drosophila melanogaster OX=7227 GN=Mcm3 PE=1 SV=1	L	Replication, recombination and repair	zygotic DNA replication licensing factor mcm3 [Nilaparvata lugens]	molecular function: binding (GO:0005488);; molecular function: catalytic activity (GO:0003824);; cellular component: cell (GO:0005623);; cellular component: organelle (GO:0043226);; cellular component: cell part (GO:0044464);; biological process: metabolic process (GO:0008152);; biological process: cellular process (GO:0009987);; biological process: cellular component organization or biogenesis (…
gene16836	LOC111058994	135.370361	5421	131.355377	5015	112.883118	4069	86.713867	3513	54.36924	1710	104.932129	3914	0.00183626400070112	0.653825028653348	up	--	--	--	--	--	--	--	--	--	--	--	vegetative cell wall protein gp1-like [Nilaparvata lugens]	--
gene16841	LOC111058996	2.933663	243	3.185952	251	3.043802	227	4.636837	388	5.715052	371	4.10945	316	0.00291836178029696	-0.615292047886739	down	[J]	Translation, ribosomal structure and biogenesis	Molecular Function: nucleotide binding (GO:0000166);; Molecular Function: helicase activity (GO:0004386);;	K13117|0|soc:105197753|K13117 ATP-dependent RNA helicase DDX35 [EC:3.6.4.13] | (RefSeq) probable ATP-dependent RNA helicase DHX35	--	[A]	RNA processing and modification	Helicase conserved C-terminal domain;; Oligonucleotide/oligosaccharide-binding (OB)-fold;; Helicase associated domain (HA2)	Probable ATP-dependent RNA helicase DHX35 homolog OS=Caenorhabditis elegans OX=6239 GN=ddx-35 PE=3 SV=1	L	Replication, recombination and repair	LOW QUALITY PROTEIN: probable ATP-dependent RNA helicase DHX35 [Nilaparvata lugens]	molecular function: binding (GO:0005488);; molecular function: catalytic activity (GO:0003824)
gene16876	LOC111059034	70.478539	1981	80.0606	2146	83.651497	2117	111.324974	3166	147.950745	3265	138.413055	3623	6.79114055616824e-06	-0.728275191496803	down	[QV]	Secondary metabolites biosynthesis, transport and catabolism;; Defense mechanisms	Molecular Function: monooxygenase activity (GO:0004497);; Molecular Function: iron ion binding (GO:0005506);; Cellular Component: integral component of membrane (GO:0016021);; Molecular Function: oxidoreductase activity, acting on paired donors, with incorporation or reduction of molecular oxygen (GO:0016705);; Molecular Function: heme binding (GO:0020037);; Biological Process: oxidation-reductio…	K15001|1.35772e-100|hst:105182578|K15001 cytochrome P450 family 4 [EC:1.14.-.-] | (RefSeq) cytochrome P450 4g15	--	[QI]	Secondary metabolites biosynthesis, transport and catabolism;; Lipid transport and metabolism	Cytochrome P450	Cytochrome P450 4g15 OS=Drosophila melanogaster OX=7227 GN=Cyp4g15 PE=2 SV=1	Q	Secondary metabolites biosynthesis, transport and catabolism	cytochrome P450 4g15 [Nilaparvata lugens]	biological process: metabolic process (GO:0008152);; biological process: single-organism process (GO:0044699);; molecular function: catalytic activity (GO:0003824);; molecular function: binding (GO:0005488);; cellular component: membrane (GO:0016020);; cellular component: membrane part (GO:0044425)
gene16897	LOC111059057	55.41239100000001	5315	63.303493	5611	75.452587	6444	31.131154000000002	2924	26.579391	1930	17.044329	1589	6.87569420768043e-14	1.4266527904188	up	--	--	Molecular Function: transcription factor activity, sequence-specific DNA binding (GO:0003700);; Cellular Component: nucleus (GO:0005634);; Biological Process: regulation of transcription, DNA-templated (GO:0006355);; Molecular Function: sequence-specific DNA binding (GO:0043565);;	K17102|1.0609e-29|api:100166054|K17102 ETS homologous factor | (RefSeq) protein c-ets-1-B-like	--	[K]	Transcription	Ets-domain	Ecdysone-induced protein 74EF isoform A OS=Drosophila melanogaster OX=7227 GN=Eip74EF PE=2 SV=2	K	Transcription	ETS homologous factor-like isoform X3 [Nilaparvata lugens]	biological process: biological regulation (GO:0065007);; molecular function: nucleic acid binding transcription factor activity (GO:0001071);; cellular component: cell (GO:0005623);; cellular component: organelle (GO:0043226);; cellular component: cell part (GO:0044464);; molecular function: binding (GO:0005488)
gene16899	LOC111059061	20.291182	1699	22.658447	1808	19.185635	1446	8.575401	727	6.154391	405	5.692369	444	1.69476832129687e-22	1.64306926489395	up	--	--	Molecular Function: transcription factor activity, sequence-specific DNA binding (GO:0003700);; Cellular Component: nucleus (GO:0005634);; Biological Process: regulation of transcription, DNA-templated (GO:0006355);; Molecular Function: sequence-specific DNA binding (GO:0043565);;	K17102|6.32053e-32|api:100166054|K17102 ETS homologous factor | (RefSeq) protein c-ets-1-B-like	--	[K]	Transcription	Ets-domain	Ecdysone-induced protein 74EF isoform A OS=Drosophila melanogaster OX=7227 GN=Eip74EF PE=2 SV=2	K	Transcription	ETS-related transcription factor Elf-3-like [Nilaparvata lugens]	biological process: biological regulation (GO:0065007);; molecular function: nucleic acid binding transcription factor activity (GO:0001071);; cellular component: cell (GO:0005623);; cellular component: organelle (GO:0043226);; cellular component: cell part (GO:0044464);; molecular function: binding (GO:0005488)
gene16905	LOC111059068	14.669285	285	12.775007	237	12.242445	214	5.854167	115	7.211981	110	9.811225	178	0.00221342255777428	0.821840995258358	up	--	--	Molecular Function: protein binding (GO:0005515);; Cellular Component: endoplasmic reticulum membrane (GO:0005789);; Cellular Component: plasma membrane (GO:0005886);; Biological Process: response to oxidative stress (GO:0006979);; Biological Process: long-term memory (GO:0007616);; Biological Process: asymmetric protein localization (GO:0008105);; Biological Process: olfactory learning (GO:00083…	K17233|1.0336e-80|api:100161886|K17233 dual oxidase maturation factor 1 | (RefSeq) dual oxidase maturation factor 1	--	[S]	Function unknown	Dual oxidase maturation factor	Dual oxidase maturation factor 1 OS=Caenorhabditis elegans OX=6239 GN=doxa-1 PE=1 SV=2	U	Intracellular trafficking, secretion, and vesicular transport	dual oxidase maturation factor 1-like [Nilaparvata lugens]	molecular function: binding (GO:0005488);; cellular component: cell (GO:0005623);; cellular component: membrane (GO:0016020);; cellular component: organelle (GO:0043226);; cellular component: organelle part (GO:0044422);; cellular component: membrane part (GO:0044425);; cellular component: cell part (GO:0044464);; biological process: response to stimulus (GO:0050896);; biological process: behavio…
gene1692	LOC111059730	26.093555	3792	27.277969	3779	26.834799	3510	16.404459	2412	15.953809	1820	20.344589	2753	4.29387096857421e-05	0.637971608450956	up	--	--	--	K11255|1.62671e-83|phu:Phum_PHUM466140|K11255 nuclear receptor coactivator 2 | (RefSeq) Neuronal PAS domain-containing protein, putative	--	[K]	Transcription	PAS domain	Aryl hydrocarbon receptor nuclear translocator homolog OS=Drosophila melanogaster OX=7227 GN=tgo PE=1 SV=3	K	Transcription	LOW QUALITY PROTEIN: circadian locomoter output cycles protein kaput [Nilaparvata lugens]	--
gene16942	LOC111059110	4.433454	212	3.739068	170	3.827941	165	6.245537	301	6.746452	253	6.262555	278	0.00301199761108898	-0.641536880990209	down	--	--	--	--	--	[R]	General function prediction only	--	SOSS complex subunit B homolog OS=Drosophila melanogaster OX=7227 GN=CG5181 PE=2 SV=1	S	Function unknown	SOSS complex subunit B homolog [Nilaparvata lugens]	--
gene16949	LOC111059119	3.317668	98	4.75783	133	2.245545	60	1.238282	37	2.398764	56	0.6358	18	0.00465042988355604	1.30851407473945	up	--	--	--	--	--	--	--	--	--	--	--	uncharacterized protein LOC111059119 [Nilaparvata lugens]	--
gene16965	LOC111059135	4.825909	188	5.672753	211	4.75185	167	2.85927	113	2.879816	88	2.796756	102	0.000694921313076823	0.871232052225636	up	[O]	Posttranslational modification, protein turnover, chaperones	Molecular Function: metalloendopeptidase activity (GO:0004222);; Biological Process: proteolysis (GO:0006508);; Cellular Component: integral component of membrane (GO:0016021);;	K01415|5.16789e-104|phu:Phum_PHUM135440|K01415 endothelin-converting enzyme [EC:3.4.24.71] | (RefSeq) endothelin-converting enzyme, putative	--	[E]	Amino acid transport and metabolism	Peptidase family M13	Endothelin-converting enzyme homolog OS=Locusta migratoria OX=7004 PE=2 SV=1	O	Posttranslational modification, protein turnover, chaperones	endothelin-converting enzyme homolog [Nilaparvata lugens]	biological process: metabolic process (GO:0008152);; molecular function: catalytic activity (GO:0003824);; cellular component: membrane (GO:0016020);; cellular component: membrane part (GO:0044425)
gene17010	LOC111059186	34.796417	1501	31.514132	1296	31.940622	1240	59.723549	2606	62.148258	2104	58.960724	2368	1.07374242150501e-09	-0.843398626459838	down	--	--	--	--	--	[T]	Signal transduction mechanisms	Phospholipase B	Putative phospholipase B-like 1 OS=Caenorhabditis elegans OX=6239 GN=Y37D8A.2 PE=1 SV=1	S	Function unknown	putative phospholipase B-like 2 [Nilaparvata lugens]	--
gene17039	LOC111059217	45.65176	1490	46.574253	1450	23.406755	688	16.615166	549	25.320124	649	10.691473	325	3.09379348335984e-05	1.17647073123013	up	--	--	--	--	--	--	--	Chitin binding Peritrophin-A domain	--	--	--	glycine-rich RNA-binding protein 7-like [Nilaparvata lugens]	--
gene17064	LOC111059240	2.009093	222	1.853304	195	1.997632	199	4.138712	462	3.281457	285	2.720718	280	0.00059732832336986	-0.749149963215001	down	--	--	--	K13101|2.39439e-58|hst:105190047|K13101 G patch domain and KOW motifs-containing protein | (RefSeq) G patch domain and KOW motifs-containing protein	--	[R]	General function prediction only	G-patch domain;; G-patch domain	G-patch domain and KOW motifs-containing protein homolog 1 OS=Caenorhabditis elegans OX=6239 GN=gkow-1 PE=1 SV=1	S	Function unknown	G patch domain and KOW motifs-containing protein [Nilaparvata lugens]	--
gene17107	LOC111059293	10.097811	1003	14.801777	1402	6.2778	562	5.453042	548	7.857897	613	5.707582	528	0.00290366005235534	0.747415495444097	up	[I]	Lipid transport and metabolism	--	--	--	[R]	General function prediction only	Carboxylesterase family;; DDE superfamily endonuclease	Venom carboxylesterase-6 OS=Apis mellifera OX=7460 PE=2 SV=1	S	Function unknown	uncharacterized protein LOC111059293 [Nilaparvata lugens]	--
gene17141	LOC111059332	20.53233	1828	16.457098	1397	20.548933	1647	8.742326	788	9.985737	698	10.806712	896	4.55850085162236e-10	0.996066727521707	up	[M]	Cell wall/membrane/envelope biogenesis	--	--	--	[R]	General function prediction only	Acyltransferase family	Nose resistant to fluoxetine protein 6 OS=Caenorhabditis elegans OX=6239 GN=nrf-6 PE=1 SV=3	S	Function unknown	nose resistant to fluoxetine protein 6-like [Nilaparvata lugens]	--
gene17144	LOC111059335	2.566162	139	2.13745	110	2.717403	132	1.831016	100	1.034449	44	1.118028	57	0.00383138565546933	0.926643801746841	up	[O]	Posttranslational modification, protein turnover, chaperones	--	K16781|0|hst:105188395|K16781 tetratricopeptide repeat protein 8 | (RefSeq) tetratricopeptide repeat protein 8	--	[R]	General function prediction only	Tetratricopeptide repeat;; Tetratricopeptide repeat;; Tetratricopeptide repeat;; Tetratricopeptide repeat;; Tetratricopeptide repeat;; Tetratricopeptide repeat;; Tetratricopeptide repeat	Tetratricopeptide repeat protein 8 OS=Caenorhabditis elegans OX=6239 GN=bbs-8 PE=2 SV=2	S	Function unknown	tetratricopeptide repeat protein 8 [Nilaparvata lugens]	--
gene17173	LOC111059366	212.058487	5456	270.742432	6640	238.295898	5518	85.724922	2231	109.812531	2218	197.332108	4728	0.000503001661080058	0.898235300930775	up	--	--	--	--	--	--	--	--	--	--	--	larval/pupal cuticle protein H1C-like [Nilaparvata lugens]	--
gene17176	LOC111059369	68.601402	2811	83.005501	3242	77.587738	2861	37.050865	1536	51.027477	1642	35.326675	1348	3.23043412927406e-08	0.932864999779601	up	--	--	--	--	--	--	--	--	--	S	Function unknown	uncharacterized protein LOC111059369 [Nilaparvata lugens]	--
gene17220	LOC111059419	47.396702	2950	51.807442	3074	40.967926	2295	14.828294	934	15.962566	780	11.868892	688	7.73630243176357e-29	1.75534379776387	up	[R]	General function prediction only	Biological Process: metabolic process (GO:0008152);;	K16815|2.12459e-87|soc:105203065|K16815 calcium-independent phospholipase A2-gamma | (RefSeq) calcium-independent phospholipase A2-gamma-like	--	[I]	Lipid transport and metabolism	Patatin-like phospholipase	--	S	Function unknown	calcium-independent phospholipase A2-gamma-like [Nilaparvata lugens]	biological process: metabolic process (GO:0008152)
gene17227	LOC111059426	522.179626	17301	638.251526	20160	595.32373	17753	396.610291	13294	435.434662	11326	367.321106	11334	9.03283327866206e-05	0.588587755693971	up	--	--	--	K20526|2.48619e-104|tca:663877|K20526 transgelin | (RefSeq) muscle-specific protein 20	--	[Z]	Cytoskeleton	Calponin homology (CH) domain;; Calponin family repeat	Muscle-specific protein 20 OS=Drosophila melanogaster OX=7227 GN=Mp20 PE=2 SV=2	Z	Cytoskeleton	muscle-specific protein 20 [Nilaparvata lugens]	--
gene17251	LOC111059453	175.571808	4029	110.407578	2416	129.045609	2666	88.537003	2056	86.910385	1566	74.757271	1598	9.35898215024687e-06	0.767362026225859	up	[O]	Posttranslational modification, protein turnover, chaperones	Biological Process: proteolysis (GO:0006508);; Molecular Function: cysteine-type peptidase activity (GO:0008234);;	K01365|2.59477e-88|nvi:100120611|K01365 cathepsin L [EC:3.4.22.15] | (RefSeq) cathepsin L-like	Lysosome (ko04142);; Phagosome (ko04145)	[O]	Posttranslational modification, protein turnover, chaperones	Papain family cysteine protease;; Cathepsin propeptide inhibitor domain (I29);; Papain family cysteine protease;; Peptidase C1-like family	Cathepsin L OS=Sarcophaga peregrina OX=7386 PE=1 SV=1	O	Posttranslational modification, protein turnover, chaperones	cathepsin L-like [Nilaparvata lugens]	biological process: metabolic process (GO:0008152);; molecular function: catalytic activity (GO:0003824)
gene17350	LOC111059558	20.898033	960	21.326479	934	20.303125	840	8.187207	381	9.355682	338	9.390713	402	1.29625472052285e-15	1.24892844929247	up	[T]	Signal transduction mechanisms	Biological Process: inactivation of MAPK activity (GO:0000188);; Molecular Function: protein tyrosine phosphatase activity (GO:0004725);; Molecular Function: MAP kinase tyrosine/serine/threonine phosphatase activity (GO:0017017);; Biological Process: peptidyl-tyrosine dephosphorylation (GO:0035335);;	K20216|1.67727e-46|ame:408844|K20216 dual specificity phosphatase 10 [EC:3.1.3.16 3.1.3.48] | (RefSeq) puc; dual specificity protein phosphatase 10	MAPK signaling pathway - fly (ko04013);; Apoptosis - fly (ko04214)	[V]	Defense mechanisms	Dual specificity phosphatase, catalytic domain	Tyrosine-protein phosphatase vhp-1 OS=Caenorhabditis elegans OX=6239 GN=vhp-1 PE=1 SV=2	T	Signal transduction mechanisms	dual specificity protein phosphatase 22-B [Nilaparvata lugens]	biological process: biological regulation (GO:0065007);; biological process: metabolic process (GO:0008152);; biological process: cellular process (GO:0009987);; molecular function: catalytic activity (GO:0003824)
gene17368	LOC111059578	11.073464	239	8.33802	172	7.535401	147	4.563605	100	3.097023	53	5.584031	113	0.000769349950019002	1.04253693165523	up	--	--	Molecular Function: zinc ion binding (GO:0008270);; Cellular Component: integral component of membrane (GO:0016021);;	--	--	[O]	Posttranslational modification, protein turnover, chaperones	Ring finger domain;; RING-like zinc finger;; RING-H2 zinc finger domain;; Zinc finger, C3HC4 type (RING finger);; Zinc finger, C3HC4 type (RING finger);; RING-type zinc-finger	Protein goliath OS=Drosophila melanogaster OX=7227 GN=gol PE=2 SV=3	O	Posttranslational modification, protein turnover, chaperones	protein goliath-like, partial [Nilaparvata lugens]	molecular function: binding (GO:0005488);; cellular component: membrane (GO:0016020);; cellular component: membrane part (GO:0044425)
gene1740	LOC111060265	5.754424	723	5.397074	647	5.623415	640	3.301604	417	3.83567	377	4.158446	487	0.000296847062887203	0.611675337731586	up	--	--	--	K20694|2.86412e-28|phu:Phum_PHUM596260|K20694 protein spaetzle | (RefSeq) hypothetical protein	--	--	--	Spaetzle	Protein spaetzle OS=Drosophila melanogaster OX=7227 GN=spz PE=1 SV=3	S	Function unknown	neurotrophin 1 isoform X1 [Nilaparvata lugens]	--
gene17421	LOC111059637	6.909999	359	11.624042	575	5.759536	269	2.813047	148	4.466897	182	3.418589	166	2.11059136247719e-05	1.21590709609754	up	--	--	Molecular Function: DNA binding (GO:0003677);; Molecular Function: aspartic-type endopeptidase activity (GO:0004190);; Biological Process: transposition, DNA-mediated (GO:0006313);; Biological Process: proteolysis (GO:0006508);; Biological Process: DNA integration (GO:0015074);;	--	--	--	--	Carboxylesterase family	Neurotactin OS=Drosophila melanogaster OX=7227 GN=Nrt PE=1 SV=3	L	Replication, recombination and repair	uncharacterized protein LOC111059637 [Nilaparvata lugens]	molecular function: binding (GO:0005488);; biological process: metabolic process (GO:0008152);; molecular function: catalytic activity (GO:0003824);; biological process: cellular process (GO:0009987);; biological process: single-organism process (GO:0044699)
gene17511	LOC111059737	7.874096	146	5.94813	105	6.211794	104	13.540277	254	10.279944	150	11.46259	198	0.00278076630812573	-0.780446801511791	down	--	--	--	--	--	--	--	M-phase-specific PLK1-interacting protein	--	--	--	uncharacterized protein LOC111059737 [Nilaparvata lugens]	--
gene17512	LOC111059740	28.050734	2033	24.111252	1666	33.953342	2214	18.060963	1324	14.196004	808	22.787802	1538	0.000598294612074568	0.677593214261787	up	--	--	--	--	--	--	--	--	--	--	--	keratin-associated protein 6-2-like [Nilaparvata lugens]	--
gene17615	LOC111059847	35.838066	4996	37.571426	4994	36.797413	4617	21.723457	3064	22.213673	2431	21.788269	2829	1.63124137090265e-08	0.782124794949966	up	[T]	Signal transduction mechanisms	Molecular Function: protein serine/threonine kinase activity (GO:0004674);; Molecular Function: ATP binding (GO:0005524);; Biological Process: protein phosphorylation (GO:0006468);;	K06276|5.91834e-151|nvi:100115534|K06276 3-phosphoinositide dependent protein kinase-1 [EC:2.7.11.1] | (RefSeq) 3-phosphoinositide-dependent protein kinase 1	FoxO signaling pathway (ko04068);; mTOR signaling pathway (ko04150)	[T]	Signal transduction mechanisms	PH domain;; Protein kinase domain;; Protein tyrosine kinase	3-phosphoinositide-dependent protein kinase 1 OS=Drosophila melanogaster OX=7227 GN=Pdk1 PE=1 SV=4	T	Signal transduction mechanisms	3-phosphoinositide-dependent protein kinase 1-like [Nilaparvata lugens]	biological process: metabolic process (GO:0008152);; biological process: cellular process (GO:0009987);; molecular function: catalytic activity (GO:0003824);; molecular function: binding (GO:0005488)
gene17628	LOC111059864	36.028103	2645	35.667442	2497	40.503345	2676	18.120367	1346	18.884674	1089	16.581057	1134	1.67164733258528e-14	1.10491279041559	up	--	--	--	--	--	--	--	--	Protein pinocchio OS=Drosophila melanogaster OX=7227 GN=Pino PE=2 SV=1	S	Function unknown	protein pinocchio-like [Nilaparvata lugens]	--
gene1764	LOC111060744	22.794312	1157	22.223064	1075	22.312929	1019	17.325813	890	14.634859	583	12.454298	589	2.09162023395021e-05	0.63971535684019	up	[J]	Translation, ribosomal structure and biogenesis	--	K07562|0|hst:105185521|K07562 nonsense-mediated mRNA decay protein 3 | (RefSeq) 60S ribosomal export protein NMD3	Ribosome biogenesis in eukaryotes (ko03008);; RNA transport (ko03013)	[J]	Translation, ribosomal structure and biogenesis	NMD3 family	60S ribosomal export protein NMD3 OS=Dictyostelium discoideum OX=44689 GN=nmd3 PE=3 SV=1	J	Translation, ribosomal structure and biogenesis	60S ribosomal export protein NMD3-like [Nilaparvata lugens]	--
gene17662	LOC111059901	12.55642	2179	14.42016	2385	10.930713	1707	6.177759	1085	10.391161	1415	6.321869	1022	0.000105158451716573	0.765872887115411	up	--	--	--	K12074|1.16398e-140|aga:AgaP_AGAP008288|K12074 timeless | (RefSeq) AGAP008288-PA	Circadian rhythm - fly (ko04711)	[L]	Replication, recombination and repair	Timeless protein	Protein timeless OS=Drosophila melanogaster OX=7227 GN=tim PE=1 SV=3	K	Transcription	protein timeless-like [Nilaparvata lugens]	--
gene17695	LOC111059936	26.136145	887	22.706425	735	17.390068	531	15.127431	520	16.041578	428	13.009259	412	0.000516026201683092	0.619131007841451	up	--	--	--	--	--	--	--	--	--	--	--	uncharacterized protein LOC111059936 [Nilaparvata lugens]	--
gene17699	LOC111059941	58.08382	1381	35.667259	809	55.779961	1194	42.167614	1015	29.2195	546	30.425159	674	0.00296608633085362	0.593933486962934	up	--	--	--	K09542|4.02628e-56|phu:Phum_PHUM080350|K09542 crystallin, alpha B | (RefSeq) protein lethal, putative	Protein processing in endoplasmic reticulum (ko04141);; Longevity regulating pathway - multiple species (ko04213)	[O]	Posttranslational modification, protein turnover, chaperones	Hsp20/alpha crystallin family	Protein lethal(2)essential for life OS=Drosophila melanogaster OX=7227 GN=l(2)efl PE=1 SV=1	O	Posttranslational modification, protein turnover, chaperones	alpha-crystallin A chain-like [Nilaparvata lugens]	--
gene17700	LOC111059943	0.424337	16	0.414913	15	0.264921	9	1.38917	53	0.865689	26	1.000711	35	0.000867035404804635	-1.51528313281905	down	--	--	--	--	--	--	--	Fanconi anaemia protein FancD2 nuclease	--	--	--	uncharacterized protein LOC111059943 [Nilaparvata lugens]	--
gene17715	LOC111059961	20.444622	391	18.232492	333	24.067604	414	16.115232	312	10.810961	163	11.061134	197	0.000822227068636914	0.761474147018692	up	[O]	Posttranslational modification, protein turnover, chaperones	Molecular Function: ATP binding (GO:0005524);;	K03283|1.31625e-46|aga:AgaP_AGAP004581|K03283 heat shock 70kDa protein 1/8 | (RefSeq) AGAP004581-PA	--	[O]	Posttranslational modification, protein turnover, chaperones	Hsp70 protein	Heat shock protein 70 A2 OS=Anopheles albimanus OX=7167 GN=HSP70A2 PE=3 SV=1	O	Posttranslational modification, protein turnover, chaperones	heat shock protein 68-like [Nilaparvata lugens]	molecular function: binding (GO:0005488)
gene17716	LOC111059963	27.003664	295	17.9713	187	30.97188	305	19.300592	214	12.588944	108	13.534954	138	0.00487716237931002	0.778034078070664	up	[M]	Cell wall/membrane/envelope biogenesis	Molecular Function: ATP binding (GO:0005524);;	K03283|2.12758e-52|dsi:Dsimw501_GD18842|K03283 heat shock 70kDa protein 1/8 | (RefSeq) Dsim_Hsp70Bb; GD18842 gene product from transcript GD18842-RB	Spliceosome (ko03040);; Protein processing in endoplasmic reticulum (ko04141);; Endocytosis (ko04144);; Longevity regulating pathway - multiple species (ko04213)	[O]	Posttranslational modification, protein turnover, chaperones	NAD-specific glutamate dehydrogenase;; Hsp70 protein	Heat shock 70 kDa protein cognate 1 (Fragments) OS=Drosophila simulans OX=7240 GN=Hsc70-1 PE=2 SV=1	O	Posttranslational modification, protein turnover, chaperones	heat shock 70 kDa protein cognate 1-like, partial [Nilaparvata lugens]	molecular function: binding (GO:0005488)
gene17754	LOC111060002	63.306698	5543	35.46685	2961	69.041908	5441	99.526459	8816	65.543159	4506	109.042419	8892	0.00597603824847162	-0.673342018881029	down	--	--	--	--	--	--	--	--	--	S	Function unknown	uncharacterized protein LOC111060002 [Nilaparvata lugens]	--
gene17763	LOC111060014	26.451199	635	21.803911	499	28.519367	616	54.167759	1314	45.746208	861	36.654465	819	5.45415542624913e-06	-0.786801577447531	down	[V]	Defense mechanisms	--	--	--	[J]	Translation, ribosomal structure and biogenesis	Endoribonuclease L-PSP	RutC family protein UK114 OS=Drosophila melanogaster OX=7227 GN=UK114 PE=2 SV=1	J	Translation, ribosomal structure and biogenesis	2-iminobutanoate/2-iminopropanoate deaminase-like [Nilaparvata lugens]	--
gene178	LOC111061987	2.783072	154	2.347528	124	2.09994	105	4.164233	232	4.293114	186	3.496899	180	0.00682266213348143	-0.679236633474655	down	--	--	--	--	--	--	--	UPF0489 domain;; Peroxisomal membrane anchor protein (Pex14p) conserved region	--	S	Function unknown	UPF0489 protein C5orf22 homolog [Nilaparvata lugens]	--
gene1782	LOC111060838	61.514839	3930	56.741009	3456	68.633255	3947	34.148563	2207	33.211906	1666	29.56708	1760	1.54983508451492e-11	0.986826504445722	up	--	--	Biological Process: lipid metabolic process (GO:0006629);;	--	--	[I]	Lipid transport and metabolism	GNS1/SUR4 family	Elongation of very long chain fatty acids protein AAEL008004 OS=Aedes aegypti OX=7159 GN=AAEL008004 PE=2 SV=2	I	Lipid transport and metabolism	elongation of very long chain fatty acids protein 7-like [Nilaparvata lugens]	biological process: metabolic process (GO:0008152);; biological process: single-organism process (GO:0044699)
gene17838	LOC111060097	7.139814	543	5.977482	434	8.823557	604	2.008599	155	1.929881	116	1.528336	109	6.48984221015638e-19	2.03901574464375	up	[DPM]	Cell cycle control, cell division, chromosome partitioning;; Inorganic ion transport and metabolism;; Cell wall/membrane/envelope biogenesis	Molecular Function: nucleic acid binding (GO:0003676);; Molecular Function: copper ion binding (GO:0005507);; Cellular Component: membrane (GO:0016020);; Molecular Function: oxidoreductase activity (GO:0016491);; Biological Process: oxidation-reduction process (GO:0055114);;	--	--	[Q]	Secondary metabolites biosynthesis, transport and catabolism	Multicopper oxidase;; Multicopper oxidase;; Multicopper oxidase	--	Q	Secondary metabolites biosynthesis, transport and catabolism	laccase-like [Nilaparvata lugens]	molecular function: binding (GO:0005488);; cellular component: membrane (GO:0016020);; molecular function: catalytic activity (GO:0003824);; biological process: metabolic process (GO:0008152);; biological process: single-organism process (GO:0044699)
gene17918	LOC111060185	3.635554	302	2.813786	223	4.12831	308	5.203798	437	5.304085	345	6.026004	465	0.00405790572150731	-0.607292179267734	down	[J]	Translation, ribosomal structure and biogenesis	Biological Process: translation (GO:0006412);; Molecular Function: ligase activity (GO:0016874);;	K01869|7.48059e-126|mde:101887502|K01869 leucyl-tRNA synthetase [EC:6.1.1.4] | (RefSeq) probable leucine--tRNA ligase, mitochondrial	Aminoacyl-tRNA biosynthesis (ko00970)	[J]	Translation, ribosomal structure and biogenesis	tRNA synthetases class I (I, L, M and V);; tRNA synthetases class I (M);; Leucyl-tRNA synthetase, Domain 2;; Anticodon-binding domain of tRNA	Leucine--tRNA ligase, mitochondrial OS=Dictyostelium discoideum OX=44689 GN=mleuS PE=3 SV=1	J	Translation, ribosomal structure and biogenesis	probable leucine--tRNA ligase, mitochondrial [Nilaparvata lugens]	biological process: metabolic process (GO:0008152);; biological process: cellular process (GO:0009987);; molecular function: catalytic activity (GO:0003824)
gene17919	LOC111060186	85.564941	3905	63.957726	2783	85.054909	3494	66.268097	3060	38.457088	1378	41.805794	1777	0.000282788089931595	0.72118029713458	up	--	--	--	K04448|1.03745e-72|cfo:105253340|K04448 transcription factor AP-1 | (RefSeq) transcription factor AP-1	MAPK signaling pathway - fly (ko04013);; Apoptosis - fly (ko04214);; Wnt signaling pathway (ko04310);; AGE-RAGE signaling pathway in diabetic complications (ko04933)	[K]	Transcription	Jun-like transcription factor;; bZIP transcription factor;; bZIP Maf transcription factor;; Basic region leucine zipper	Transcription factor AP-1 OS=Drosophila melanogaster OX=7227 GN=Jra PE=1 SV=2	K	Transcription	transcription factor AP-1-like [Nilaparvata lugens]	--
gene17997	LOC111060271	1364.74292	25857	1329.929443	24022	1284.976929	21913	791.510071	15172	745.133484	11083	585.190002	10326	2.85082470573031e-10	0.948052853289284	up	[I]	Lipid transport and metabolism	Molecular Function: magnesium ion binding (GO:0000287);; Molecular Function: GTPase activity (GO:0003924);; Molecular Function: GTP binding (GO:0005525);; Biological Process: fatty acid biosynthetic process (GO:0006633);; Cellular Component: integral component of membrane (GO:0016021);; Molecular Function: oxidoreductase activity, acting on paired donors, with oxidation of a pair of donors result…	K00507|6.20469e-103|api:100166546|K00507 stearoyl-CoA desaturase (Delta-9 desaturase) [EC:1.14.19.1] | (RefSeq) acyl-CoA Delta(11) desaturase	Biosynthesis of unsaturated fatty acids (ko01040);; Fatty acid metabolism (ko01212)	[I]	Lipid transport and metabolism	Fatty acid desaturase	Acyl-CoA Delta(11) desaturase OS=Trichoplusia ni OX=7111 GN=D11DS PE=1 SV=2	I	Lipid transport and metabolism	acyl-CoA desaturase 1-like [Nilaparvata lugens]	molecular function: binding (GO:0005488);; molecular function: catalytic activity (GO:0003824);; biological process: metabolic process (GO:0008152);; biological process: cellular process (GO:0009987);; biological process: single-organism process (GO:0044699);; cellular component: membrane (GO:0016020);; cellular component: membrane part (GO:0044425)
gene18004	LOC111060278	16.132603	2302	19.469437	2649	16.798454	2158	9.685703	1399	11.161552	1251	11.924415999999999	1534	2.02711578617922e-06	0.727718034630601	up	[T]	Signal transduction mechanisms	Molecular Function: myosin light chain kinase activity (GO:0004687);; Molecular Function: ATP binding (GO:0005524);; Biological Process: protein phosphorylation (GO:0006468);;	K00907|1.46365e-150|tca:659444|K00907 myosin-light-chain kinase [EC:2.7.11.18] | (RefSeq) myosin light chain kinase, smooth muscle	--	[Z]	Cytoskeleton	Protein kinase domain;; Protein tyrosine kinase	Titin homolog OS=Caenorhabditis elegans OX=6239 GN=ttn-1 PE=1 SV=2	T	Signal transduction mechanisms	probable serine/threonine-protein kinase nek3 isoform X1 [Nilaparvata lugens]	biological process: metabolic process (GO:0008152);; biological process: cellular process (GO:0009987);; molecular function: catalytic activity (GO:0003824);; molecular function: binding (GO:0005488)
gene18038	LOC111060314	42.675373	1166	49.42276	1287	21.205503	522	22.91564	634	25.518204	548	19.109047	487	0.00131855112116174	0.779530975105013	up	--	--	--	--	--	--	--	--	--	--	--	uncharacterized protein LOC111060314 [Nilaparvata lugens]	--
gene18051	LOC111060329	2.044677	39	1.941336	36	2.1523	37	0.866967	17	1.207675	18	0.674754	12	0.0059639894594869	1.20850147409881	up	--	--	--	--	--	--	--	--	--	--	--	uncharacterized protein LOC111060329 [Nilaparvata lugens]	--
gene18076	LOC111060356	0.750876	44	0.235687	14	0.553971	29	1.192865	71	1.257316	58	2.493917	135	0.00056360478458951	-1.64118825748111	down	[Q]	Secondary metabolites biosynthesis, transport and catabolism	--	--	--	[Q]	Secondary metabolites biosynthesis, transport and catabolism	Male sterility protein;; NAD dependent epimerase/dehydratase family;; Phosphopantetheine attachment site;; AMP-binding enzyme;; 3-beta hydroxysteroid dehydrogenase/isomerase family;; Polysaccharide biosynthesis protein;; RmlD substrate binding domain	Probable polyketide synthase 2 OS=Dictyostelium discoideum OX=44689 GN=pks2 PE=3 SV=1	Q	Secondary metabolites biosynthesis, transport and catabolism	uncharacterized protein LOC111054522 [Nilaparvata lugens]	--
gene18104	LOC111060385	12.716451	323	9.199148	225	11.759708	271	5.167444	135	8.369941	169	7.419562	177	0.00626334786942003	0.71123890212024	up	--	--	--	--	--	[I]	Lipid transport and metabolism	CRAL/TRIO domain	--	S	Function unknown	uncharacterized protein LOC111060385 [Nilaparvata lugens]	--
gene18149	LOC111060434	1.757819	170	1.612946	149	1.446193	126	1.177045	115	0.854253	65	0.84515	76	0.00567117631352678	0.780662837083779	up	[E]	Amino acid transport and metabolism	Molecular Function: catalytic activity (GO:0003824);;	K15631|0|hst:105192250|K15631 molybdenum cofactor sulfurtransferase [EC:2.8.1.9] | (RefSeq) molybdenum cofactor sulfurase 1	--	[H]	Coenzyme transport and metabolism	MOSC domain;; Aminotransferase class-V;; MOSC N-terminal beta barrel domain	Molybdenum cofactor sulfurase 3 OS=Aedes aegypti OX=7159 GN=mal3 PE=3 SV=1	S	Function unknown	molybdenum cofactor sulfurase 3-like [Nilaparvata lugens]	molecular function: catalytic activity (GO:0003824)
gene18191	LOC111060480	2.055454	84	2.715723	106	1.690521	63	4.377199	181	3.526092	113	3.832137	146	0.00554481535689409	-0.819052578602998	down	[I]	Lipid transport and metabolism	Molecular Function: catalytic activity (GO:0003824);; Biological Process: metabolic process (GO:0008152);;	K01641|8.32967e-135|mde:101892992|K01641 hydroxymethylglutaryl-CoA synthase [EC:2.3.3.10] | (RefSeq) hydroxymethylglutaryl-CoA synthase 1	Synthesis and degradation of ketone bodies (ko00072);; Valine, leucine and isoleucine degradation (ko00280);; Butanoate metabolism (ko00650);; Terpenoid backbone biosynthesis (ko00900)	[I]	Lipid transport and metabolism	Hydroxymethylglutaryl-coenzyme A synthase C terminal;; Hydroxymethylglutaryl-coenzyme A synthase N terminal	Hydroxymethylglutaryl-CoA synthase 1 OS=Blattella germanica OX=6973 GN=HMGCS-1 PE=2 SV=1	I	Lipid transport and metabolism	LOW QUALITY PROTEIN: hydroxymethylglutaryl-CoA synthase 1-like [Nilaparvata lugens]	molecular function: catalytic activity (GO:0003824);; biological process: metabolic process (GO:0008152)
gene18220	LOC111060514	31.699249	3064	35.183197	3242	28.682781	2496	10.625793	1039	11.197487	850	8.040589	724	4.37175459977005e-27	1.71825147334953	up	[EH]	Amino acid transport and metabolism;; Coenzyme transport and metabolism	Biological Process: branched-chain amino acid biosynthetic process (GO:0009082);; Molecular Function: L-leucine transaminase activity (GO:0052654);; Molecular Function: L-valine transaminase activity (GO:0052655);; Molecular Function: L-isoleucine transaminase activity (GO:0052656);;	K00826|3.85268e-166|nvi:100117605|K00826 branched-chain amino acid aminotransferase [EC:2.6.1.42] | (RefSeq) branched-chain-amino-acid aminotransferase, cytosolic	Cysteine and methionine metabolism (ko00270);; Valine, leucine and isoleucine degradation (ko00280);; Valine, leucine and isoleucine biosynthesis (ko00290);; Pantothenate and CoA biosynthesis (ko00770);; 2-Oxocarboxylic acid metabolism (ko01210);; Biosynthesis of amino acids (ko01230)	[E]	Amino acid transport and metabolism	Amino-transferase class IV	Branched-chain-amino-acid aminotransferase OS=Nematostella vectensis OX=45351 GN=v1g246094 PE=3 SV=1	E	Amino acid transport and metabolism	branched-chain-amino-acid aminotransferase, cytosolic-like [Nilaparvata lugens]	biological process: metabolic process (GO:0008152);; biological process: cellular process (GO:0009987);; biological process: single-organism process (GO:0044699);; molecular function: catalytic activity (GO:0003824)
gene18222	LOC111060517	6.903584	580	6.759062	542	6.635794	502	12.29684	1045	11.76489	776	21.91926	1715	3.8040496601835e-07	-1.154393220545	down	[J]	Translation, ribosomal structure and biogenesis	--	--	--	--	--	RsgA GTPase;; 50S ribosome-binding GTPase	--	S	Function unknown	uncharacterized protein LOC111060517 [Nilaparvata lugens]	--
gene18226	LOC111060523	1.199335	33	0.410142	11	1.013959	25	3.634348	101	2.352684	51	0.988074	26	0.00989327507283335	-1.35786465703504	down	[TR]	Signal transduction mechanisms;; General function prediction only	--	--	--	--	--	CYTH domain	--	F	Nucleotide transport and metabolism	uncharacterized protein LOC111060523 [Nilaparvata lugens]	--
gene18249	LOC111060547	7.67496	353	6.741051	296	6.488941	269	5.361234	250	4.086708	148	4.502024	193	0.00414756349153442	0.61664767209417	up	--	--	--	K07525|2.31442e-26|phu:Phum_PHUM568450|K07525 neuronal guanine nucleotide exchange factor | (RefSeq) guanine nucleotide exchange factor, putative	--	[T]	Signal transduction mechanisms	RhoGEF domain	--	T	Signal transduction mechanisms	uncharacterized protein LOC111060547, partial [Nilaparvata lugens]	--
gene18253	LOC111060552	10.524339	239	7.345334	159	4.865216	100	2.963275	69	2.906161	52	3.685772	78	0.000163411387041927	1.27087083970242	up	--	--	--	--	--	--	--	--	--	S	Function unknown	uncharacterized protein LOC111060552 [Nilaparvata lugens]	--
gene18335	LOC111060640	10.976739	1177	13.960312	1427	13.365436	1290	16.094666	1745	25.280218	2127	18.078714	1805	0.00118952386487878	-0.595190102428888	down	[J]	Translation, ribosomal structure and biogenesis	--	--	--	--	--	--	--	S	Function unknown	LOW QUALITY PROTEIN: uncharacterized protein LOC111060640 [Nilaparvata lugens]	--
gene18343	LOC111060649	448.221405	7574	513.961975	8279	554.285339	8430	228.264877	3902	232.558456	3085	393.264008	6189	6.99335467518807e-05	0.855542036603733	up	--	--	--	--	--	--	--	--	--	--	--	--	--
gene1836	LOC111061324	1.146282	42	1.147246	40	0.933481	31	0.535821	20	0.526576	15	0.468256	16	0.00896974309861212	1.11067191155695	up	--	--	--	--	--	--	--	--	--	--	--	uncharacterized protein LOC111061324 [Nilaparvata lugens]	--
gene18375	LOC111060683	38.893097999999995	1576	35.839499	1384	40.141753	1470	22.50357	926	19.875504	634	30.036038	1137	8.29197717982357e-05	0.693045909131549	up	--	--	--	--	--	[I]	Lipid transport and metabolism	CRAL/TRIO domain	Retinol-binding protein pinta OS=Drosophila melanogaster OX=7227 GN=pinta PE=2 SV=1	S	Function unknown	retinol-binding protein pinta-like [Nilaparvata lugens]	--
gene18408	LOC111060723	12.995007	346	11.102431	282	17.580544	422	20.710314	558	26.919474	563	21.708887	539	0.00101130262823397	-0.693725560502911	down	--	--	Molecular Function: structural constituent of ribosome (GO:0003735);; Cellular Component: cytosolic large ribosomal subunit (GO:0022625);;	K02901|1.27221e-46|nve:NEMVE_v1g234712|K02901 large subunit ribosomal protein L27e | (RefSeq) hypothetical protein	Ribosome (ko03010)	[J]	Translation, ribosomal structure and biogenesis	Ribosomal L27e protein family	60S ribosomal protein L27 OS=Caenorhabditis elegans OX=6239 GN=rpl-27 PE=2 SV=1	J	Translation, ribosomal structure and biogenesis	60S ribosomal protein L27-A-like [Nilaparvata lugens]	molecular function: structural molecule activity (GO:0005198);; cellular component: cell (GO:0005623);; cellular component: macromolecular complex (GO:0032991);; cellular component: organelle (GO:0043226);; cellular component: organelle part (GO:0044422);; cellular component: cell part (GO:0044464)
gene18433	LOC111060745	10.920549999999999	203	14.196954999999999	252	15.612148	262	19.566627999999998	367	22.520589	329	23.789777	410	0.00324191959856054	-0.652529820641898	down	[J]	Translation, ribosomal structure and biogenesis	Biological Process: cytoplasmic translation (GO:0002181);; Molecular Function: structural constituent of ribosome (GO:0003735);; Cellular Component: cytosolic large ribosomal subunit (GO:0022625);;	K02910|2.40846e-44|tad:TRIADDRAFT_63137|K02910 large subunit ribosomal protein L31e | (RefSeq) expressed hypothetical protein	Ribosome (ko03010)	[J]	Translation, ribosomal structure and biogenesis	Ribosomal protein L31e	60S ribosomal protein L31 OS=Dictyostelium discoideum OX=44689 GN=rpl31 PE=3 SV=1	J	Translation, ribosomal structure and biogenesis	60S ribosomal protein L31-B-like [Nilaparvata lugens]	biological process: metabolic process (GO:0008152);; biological process: cellular process (GO:0009987);; molecular function: structural molecule activity (GO:0005198);; cellular component: cell (GO:0005623);; cellular component: macromolecular complex (GO:0032991);; cellular component: organelle (GO:0043226);; cellular component: organelle part (GO:0044422);; cellular component: cell part (GO:004…
gene18493	LOC111060814	2.116244	78	3.009589	105	1.279016	43	1.400156	52	0.380953	11	0.359369	13	0.00234510770342865	1.59945133270449	up	[O]	Posttranslational modification, protein turnover, chaperones	Molecular Function: serine-type endopeptidase activity (GO:0004252);; Biological Process: proteolysis (GO:0006508);;	--	--	[E]	Amino acid transport and metabolism	Trypsin	Melanization protease 1 OS=Drosophila melanogaster OX=7227 GN=MP1 PE=1 SV=1	O	Posttranslational modification, protein turnover, chaperones	melanization protease 1-like isoform X1 [Nilaparvata lugens]	biological process: metabolic process (GO:0008152);; molecular function: catalytic activity (GO:0003824)
gene18494	LOC111060815	12.774244	740	16.990026	925	5.98246	313	6.316711	373	8.534763	389	4.090859	222	0.0029205480450723	0.939877843864007	up	--	--	Molecular Function: serine-type endopeptidase activity (GO:0004252);; Biological Process: proteolysis (GO:0006508);;	--	--	[E]	Amino acid transport and metabolism	Trypsin	Proclotting enzyme OS=Tachypleus tridentatus OX=6853 PE=1 SV=1	O	Posttranslational modification, protein turnover, chaperones	proclotting enzyme-like [Nilaparvata lugens]	biological process: metabolic process (GO:0008152);; molecular function: catalytic activity (GO:0003824)
gene18523	LOC111060848	72.809448	4625	77.683563	4705	80.710915	4615	130.334778	8376	124.971916	6232	114.453209	6771	5.50646224731159e-06	-0.638217503876142	down	--	--	--	--	--	--	--	--	--	--	--	acidic leucine-rich nuclear phosphoprotein 32 family member B-like [Nilaparvata lugens]	--
gene18529	LOC111060854	9.316744	268	8.23012	226	10.44164	271	4.084969	119	5.63595	128	3.784294	102	2.24865424337831e-05	1.09025379267414	up	--	--	--	--	--	--	--	--	--	--	--	uncharacterized protein LOC111060854, partial [Nilaparvata lugens]	--
gene18575	LOC111060905	5.127239	283	5.646612	298	4.951459	246	10.294964	575	9.273321	402	7.236286	372	0.000191721492638181	-0.72709429358431	down	[H]	Coenzyme transport and metabolism	Molecular Function: formate-tetrahydrofolate ligase activity (GO:0004329);; Molecular Function: methenyltetrahydrofolate cyclohydrolase activity (GO:0004477);; Molecular Function: methylenetetrahydrofolate dehydrogenase (NAD+) activity (GO:0004487);; Molecular Function: methylenetetrahydrofolate dehydrogenase (NADP+) activity (GO:0004488);; Cellular Component: mitochondrion (GO:0005739);; Cellula…	K13403|1.13153e-145|api:100164363|K13403 methylenetetrahydrofolate dehydrogenase(NAD+) / 5,10-methenyltetrahydrofolate cyclohydrolase [EC:1.5.1.15 3.5.4.9] | (RefSeq) bifunctional methylenetetrahydrofolate dehydrogenase/cyclohydrolase, mitochondrial	One carbon pool by folate (ko00670)	[H]	Coenzyme transport and metabolism	Tetrahydrofolate dehydrogenase/cyclohydrolase, NAD(P)-binding domain;; Tetrahydrofolate dehydrogenase/cyclohydrolase, catalytic domain	Bifunctional methylenetetrahydrofolate dehydrogenase/cyclohydrolase, mitochondrial OS=Drosophila melanogaster OX=7227 GN=Nmdmc PE=2 SV=2	H	Coenzyme transport and metabolism	bifunctional methylenetetrahydrofolate dehydrogenase/cyclohydrolase, mitochondrial [Nilaparvata lugens]	molecular function: catalytic activity (GO:0003824);; biological process: metabolic process (GO:0008152);; biological process: single-organism process (GO:0044699);; cellular component: cell (GO:0005623);; cellular component: organelle (GO:0043226);; cellular component: cell part (GO:0044464);; biological process: cellular process (GO:0009987);; cellular component: membrane (GO:0016020)
gene1858	LOC111061661	50.29855	5979	45.229042	5126	45.807541	4901	29.236519	3516	30.809694	2875	30.215988	3346	1.05436691083774e-06	0.682274045127004	up	--	--	Biological Process: signal transduction (GO:0007165);;	--	--	[W]	Extracellular structures	SAM domain (Sterile alpha motif);; TIR domain;; SAM domain (Sterile alpha motif)	Sterile alpha and TIR motif-containing protein 1 OS=Drosophila melanogaster OX=7227 GN=Ect4 PE=2 SV=1	S	Function unknown	sterile alpha and TIR motif-containing protein 1 [Nilaparvata lugens]	biological process: cellular process (GO:0009987);; biological process: biological regulation (GO:0065007)
gene18582	LOC111060913	6.190596	331	7.252517	370	4.727863	228	2.949279	160	3.53899	149	3.038593	152	5.76276569650006e-05	0.963891220478918	up	[O]	Posttranslational modification, protein turnover, chaperones	Molecular Function: serine-type endopeptidase activity (GO:0004252);; Biological Process: proteolysis (GO:0006508);;	--	--	[E]	Amino acid transport and metabolism	Trypsin	Phenoloxidase-activating factor 3 OS=Holotrichia diomphalia OX=33394 GN=PPAF3 PE=1 SV=1	O	Posttranslational modification, protein turnover, chaperones	serine protease easter-like [Nilaparvata lugens]	biological process: metabolic process (GO:0008152);; molecular function: catalytic activity (GO:0003824)
gene18619	LOC111060953	10.424204	413	8.007375	303	11.748939	419	8.121843	326	6.105836	190	5.918788	219	0.00577534721550515	0.621318674010695	up	--	--	Biological Process: transport (GO:0006810);; Cellular Component: membrane (GO:0016020);; Molecular Function: hydrolase activity (GO:0016787);;	K15116|1.4063e-70|api:100169180|K15116 solute carrier family 25, member 33/36 | (RefSeq) solute carrier family 25 member 36	--	[C]	Energy production and conversion	Mitochondrial carrier protein	Mitochondrial carrier protein Rim2 OS=Drosophila melanogaster OX=7227 GN=Rim2 PE=2 SV=2	S	Function unknown	mitochondrial carrier protein Rim2-like, partial [Nilaparvata lugens]	biological process: localization (GO:0051179);; cellular component: membrane (GO:0016020);; molecular function: catalytic activity (GO:0003824)
gene18641	LOC111060976	66.53007699999999	2807	69.98373000000001	2815	58.316963	2213	28.845455	1229	30.56808	1011	28.907183	1136	1.76011518053703e-16	1.17808664350917	up	--	--	--	--	--	--	--	--	Protein pinocchio OS=Drosophila melanogaster OX=7227 GN=Pino PE=2 SV=1	S	Function unknown	protein pinocchio-like [Nilaparvata lugens]	--
gene18645	LOC111060984	1.494229	74	1.496734	71	2.31431	103	3.034501	152	4.610427	179	3.880765	179	0.000522983127935496	-1.07823021016366	down	--	--	--	K05868|4.63201e-22|sko:100303572|K05868 cyclin B | (RefSeq) ccnb; cyclin B	--	[D]	Cell cycle control, cell division, chromosome partitioning	Cyclin, N-terminal domain;; Cyclin, C-terminal domain	G2/mitotic-specific cyclin-A OS=Patella vulgata OX=6465 PE=2 SV=1	D	Cell cycle control, cell division, chromosome partitioning	G1/S-specific cyclin CCN1-like [Nilaparvata lugens]	--
gene18749	LOC111061097	29.233088	837	27.355833	746	26.994608	695	14.840433	430	23.954506	538	12.307024	328	0.000398410149081564	0.753180473030528	up	--	--	--	--	--	--	--	--	--	--	--	uncharacterized protein LOC111061097, partial [Nilaparvata lugens]	--
gene18750	LOC111061098	16.395967	505	16.728958	491	14.532867	403	28.126993	876	27.462042	663	21.49507	616	5.38697566463229e-05	-0.652253822888545	down	[E]	Amino acid transport and metabolism	Biological Process: spermine biosynthetic process (GO:0006597);; Molecular Function: spermine synthase activity (GO:0016768);;	K00802|1.87204e-117|phu:Phum_PHUM601200|K00802 spermine synthase [EC:2.5.1.22] | (RefSeq) Spermine synthase, putative	Cysteine and methionine metabolism (ko00270);; Arginine and proline metabolism (ko00330);; beta-Alanine metabolism (ko00410);; Glutathione metabolism (ko00480)	[E]	Amino acid transport and metabolism	Spermine/spermidine synthase domain;; Spermidine synthase tetramerisation domain	--	E	Amino acid transport and metabolism	LOW QUALITY PROTEIN: spermine synthase-like [Nilaparvata lugens]	biological process: metabolic process (GO:0008152);; biological process: cellular process (GO:0009987);; molecular function: catalytic activity (GO:0003824)
gene18752	LOC111061100	27.069361	2390	34.74041	2924	33.4562	2659	60.134579	5371	75.889809	5260	44.401646	3651	2.79714807648346e-06	-0.877506846777627	down	--	--	--	--	--	--	--	Insect cuticle protein	Larval cuticle protein LCP-17 OS=Bombyx mori OX=7091 GN=LCP17 PE=2 SV=1	S	Function unknown	fibroin heavy chain-like [Nilaparvata lugens]	--
gene18805	LOC111061156	14.154749	1051	14.123871	1000	15.284529	1022	28.148853	2114	31.915159	1860	24.846773	1718	3.90307862211323e-10	-0.922207037623875	down	[B]	Chromatin structure and dynamics	Molecular Function: DNA binding (GO:0003677);;	K15223|1.22887e-34|tca:654949|K15223 upstream activation factor subunit UAF30 | (RefSeq) upstream activation factor subunit spp27	--	[K]	Transcription	SWIB/MDM2 domain;; DEK C terminal domain	--	B	Chromatin structure and dynamics	upstream activation factor subunit spp27-like [Nilaparvata lugens]	molecular function: binding (GO:0005488)
gene18817	LOC111061170	10.378324	142	15.291627	199	11.087314	136	7.464705	103	8.438882	91	6.245813	80	0.00801724396513587	0.765031068119205	up	[F]	Nucleotide transport and metabolism	Molecular Function: amidophosphoribosyltransferase activity (GO:0004044);; Biological Process: 'de novo' IMP biosynthetic process (GO:0006189);; Biological Process: purine nucleobase biosynthetic process (GO:0009113);; Biological Process: nucleoside metabolic process (GO:0009116);; Molecular Function: metal ion binding (GO:0046872);; Molecular Function: iron-sulfur cluster binding (GO:0051536);;	K00764|1.36547e-36|ame:412619|K00764 amidophosphoribosyltransferase [EC:2.4.2.14] | (RefSeq) GB16566; amidophosphoribosyltransferase-like	Purine metabolism (ko00230);; Alanine, aspartate and glutamate metabolism (ko00250)	[F]	Nucleotide transport and metabolism	--	Amidophosphoribosyltransferase OS=Drosophila melanogaster OX=7227 GN=Prat PE=1 SV=2	F	Nucleotide transport and metabolism	amidophosphoribosyltransferase-like [Nilaparvata lugens]	molecular function: catalytic activity (GO:0003824);; biological process: metabolic process (GO:0008152);; biological process: cellular process (GO:0009987);; biological process: single-organism process (GO:0044699);; molecular function: binding (GO:0005488)
gene18867	LOC111061225	3.485374	54	6.044711	89	7.711961	107	11.521727	179	9.682343	117	11.172331	160	0.00918073384965583	-0.864834479190381	down	--	--	--	--	--	--	--	--	--	--	--	uncharacterized protein LOC111061225, partial [Nilaparvata lugens]	--
gene189	LOC111064109	14.071974	376	16.541109	421	7.225762	174	5.086009	138	9.557105	201	3.974163	99	0.00247318556379253	1.06078314542682	up	--	--	--	--	--	--	--	--	--	--	--	uncharacterized protein LOC111064109 [Nilaparvata lugens]	--
gene18907	LOC111061267	998.817352	24203	1033.349456	23476	1210.16394	26419	1870.532165	45848	1607.101867	29721	1588.793396	35515	0.000128421446736156	-0.593541873671376	down	--	--	--	--	--	--	--	--	--	--	--	--	--
gene18910	LOC111061271	11.200552	2118	10.9637	1977	10.737802	1828	6.478494	1240	7.055364	1048	7.005531	1234	3.12167151503958e-07	0.714695044289756	up	--	--	--	K11427|5.30784e-28|tca:660658|K11427 histone-lysine N-methyltransferase, H3 lysine-79 specific [EC:2.1.1.43] | (RefSeq) histone-lysine N-methyltransferase, H3 lysine-79 specific	Lysine degradation (ko00310)	[DK]	Cell cycle control, cell division, chromosome partitioning;; Transcription	--	Histone-lysine N-methyltransferase, H3 lysine-79 specific OS=Drosophila melanogaster OX=7227 GN=gpp PE=1 SV=2	B	Chromatin structure and dynamics	mucin-2-like [Nilaparvata lugens]	--
gene18937	LOC111061301	83.992661	5266	63.181408	3777	55.788933	3148	37.361622	2370	34.735958	1710	46.172619	2696	8.97532284477237e-06	0.807801679983165	up	--	--	Molecular Function: structural constituent of cuticle (GO:0042302);;	--	--	--	--	Insect cuticle protein	--	S	Function unknown	extensin-2-like [Nilaparvata lugens]	molecular function: structural molecule activity (GO:0005198)
gene18938	LOC111061303	97.317268	3138	125.565826	3860	134.906265	3915	82.297905	2685	52.392937	1326	83.990555	2522	0.000185849343228287	0.745685164675377	up	--	--	Molecular Function: structural constituent of cuticle (GO:0042302);;	--	--	--	--	Insect cuticle protein	Larval cuticle protein A2B OS=Tenebrio molitor OX=7067 PE=1 SV=1	--	--	larval cuticle protein A3A-like [Nilaparvata lugens]	molecular function: structural molecule activity (GO:0005198)
gene18970	LOC111061338	65.933075	7103	69.396919	7128	71.914101	6973	38.753292	4224	28.70635	2428	57.494873	5769	0.000544857113498187	0.757108510000956	up	[G]	Carbohydrate transport and metabolism	Molecular Function: cysteine-type peptidase activity (GO:0008234);;	--	--	--	--	Major royal jelly protein	Major royal jelly protein 1 OS=Apis mellifera OX=7460 GN=MRJP1 PE=1 SV=1	S	Function unknown	protein yellow-like [Nilaparvata lugens]	biological process: metabolic process (GO:0008152);; molecular function: catalytic activity (GO:0003824)
gene1900	LOC111062376	247.045883	11461	297.985657	13179	237.760925	9928	182.333481	8558	206.148178	7508	123.032188	5316	0.000308241131503285	0.656392323577676	up	[I]	Lipid transport and metabolism	Biological Process: metabolic process (GO:0008152);; Molecular Function: hydrolase activity (GO:0016787);;	--	--	[R]	General function prediction only	Carboxylesterase family;; alpha/beta hydrolase fold	Esterase E4 OS=Myzus persicae OX=13164 PE=1 SV=1	I	Lipid transport and metabolism	esterase E4-like [Nilaparvata lugens]	biological process: metabolic process (GO:0008152);; molecular function: catalytic activity (GO:0003824)
gene1901	LOC111062288	6829.132812	394032	7667.182129	421751	6275.460449	325898	4744.795898	276966	5294.160645	239797	3579.819336	192362	8.70845353036223e-05	0.649593755958266	up	[I]	Lipid transport and metabolism	Biological Process: metabolic process (GO:0008152);; Molecular Function: hydrolase activity (GO:0016787);;	--	--	[R]	General function prediction only	Carboxylesterase family;; alpha/beta hydrolase fold	Esterase E4 OS=Myzus persicae OX=13164 PE=1 SV=1	I	Lipid transport and metabolism	esterase E4-like [Nilaparvata lugens]	biological process: metabolic process (GO:0008152);; molecular function: catalytic activity (GO:0003824)
gene19034	LOC111061410	199.10025	3233	195.204147	3022	217.405075	3177	123.961548	2037	106.403305	1357	72.177475	1092	2.17033748401199e-09	1.06032340397016	up	[G]	Carbohydrate transport and metabolism	Biological Process: carbohydrate transport (GO:0008643);; Cellular Component: integral component of membrane (GO:0016021);; Molecular Function: substrate-specific transmembrane transporter activity (GO:0022891);; Biological Process: transmembrane transport (GO:0055085);;	K08145|6.12106e-46|pxy:105384164|K08145 MFS transporter, SP family, solute carrier family 2 (facilitated glucose transporter), member 8 | (RefSeq) facilitated trehalose transporter Tret1-like	--	[R]	General function prediction only	Sugar (and other) transporter	Facilitated trehalose transporter Tret1 OS=Culex quinquefasciatus OX=7176 GN=Tret1 PE=3 SV=1	G	Carbohydrate transport and metabolism	facilitated trehalose transporter Tret1-like, partial [Nilaparvata lugens]	biological process: single-organism process (GO:0044699);; biological process: localization (GO:0051179);; cellular component: membrane (GO:0016020);; cellular component: membrane part (GO:0044425);; molecular function: transporter activity (GO:0005215)
gene19037	LOC111061412	15.772571	833	22.825008	1150	17.71825	843	10.435582	558	12.752954	529	9.327497	459	3.92594483674591e-06	0.832509196298972	up	[T]	Signal transduction mechanisms	Molecular Function: phosphoprotein phosphatase activity (GO:0004721);; Biological Process: protein dephosphorylation (GO:0006470);; Molecular Function: metal ion binding (GO:0046872);;	K06269|5.37545e-179|hro:HELRODRAFT_186595|K06269 serine/threonine-protein phosphatase PP1 catalytic subunit [EC:3.1.3.16] | (RefSeq) hypothetical protein	mRNA surveillance pathway (ko03015)	[TR]	Signal transduction mechanisms;; General function prediction only	Calcineurin-like phosphoesterase;; Serine-threonine protein phosphatase N-terminal domain	Serine/threonine-protein phosphatase PP1-beta OS=Caenorhabditis briggsae OX=6238 GN=gsp-2 PE=3 SV=1	T	Signal transduction mechanisms	serine/threonine-protein phosphatase alpha-3 isoform-like [Nilaparvata lugens]	biological process: metabolic process (GO:0008152);; biological process: cellular process (GO:0009987);; molecular function: catalytic activity (GO:0003824);; molecular function: binding (GO:0005488)
gene19112	LOC111061497	1.489184	60	4.285062	164	2.72969	99	10.889935	441	14.991368	471	12.976563	484	1.62609406618249e-11	-2.14840119935646	down	--	--	--	--	--	[O]	Posttranslational modification, protein turnover, chaperones	--	--	S	Function unknown	nodal modulator 1-like, partial [Nilaparvata lugens]	--
gene1914	LOC111062486	17.496481	1298	15.022819	1063	17.327389	1157	6.904058	519	7.160427	417	6.413662	443	7.122669045424e-19	1.32122034022777	up	[G]	Carbohydrate transport and metabolism	Biological Process: carbohydrate transport (GO:0008643);; Cellular Component: integral component of membrane (GO:0016021);; Molecular Function: substrate-specific transmembrane transporter activity (GO:0022891);; Biological Process: transmembrane transport (GO:0055085);;	K08145|3.0163e-95|api:100169115|K08145 MFS transporter, SP family, solute carrier family 2 (facilitated glucose transporter), member 8 | (RefSeq) facilitated trehalose transporter Tret1-like	--	[R]	General function prediction only	Sugar (and other) transporter;; Major Facilitator Superfamily	Facilitated trehalose transporter Tret1 OS=Culex quinquefasciatus OX=7176 GN=Tret1 PE=3 SV=1	G	Carbohydrate transport and metabolism	facilitated trehalose transporter Tret1-like [Nilaparvata lugens]	biological process: single-organism process (GO:0044699);; biological process: localization (GO:0051179);; cellular component: membrane (GO:0016020);; cellular component: membrane part (GO:0044425);; molecular function: transporter activity (GO:0005215)
gene19274	LOC111061678	10.447534	519	11.052689	523	9.464277	423	17.37846	872	16.497671	643	17.314796	800	5.70442148869926e-06	-0.688910887795769	down	--	--	Cellular Component: nucleus (GO:0005634);; Molecular Function: zinc ion binding (GO:0008270);;	K19197|8.80632e-45|hst:105189069|K19197 inhibitor of growth protein 1 | (RefSeq) inhibitor of growth protein 1	--	[B]	Chromatin structure and dynamics	Inhibitor of growth proteins N-terminal histone-binding	--	B	Chromatin structure and dynamics	inhibitor of growth protein 1-like [Nilaparvata lugens]	cellular component: cell (GO:0005623);; cellular component: organelle (GO:0043226);; cellular component: cell part (GO:0044464);; molecular function: binding (GO:0005488)
gene19279	LOC111061683	733.217774	94276	681.877385	83585	748.617249	86636	542.291262	70542	420.835494	42480	357.484842	42808	4.49622361321413e-06	0.755145332876737	up	[C]	Energy production and conversion	Molecular Function: ATP citrate synthase activity (GO:0003878);; Molecular Function: ATP binding (GO:0005524);; Cellular Component: cytoplasm (GO:0005737);; Biological Process: acetyl-CoA biosynthetic process (GO:0006085);; Biological Process: citrate metabolic process (GO:0006101);; Biological Process: lipid metabolic process (GO:0006629);; Molecular Function: lyase activity (GO:0016829);; Molec…	K01648|0|api:100165099|K01648 ATP citrate (pro-S)-lyase [EC:2.3.3.8] | (RefSeq) Atpcl; ATP citrate lyase	Citrate cycle (TCA cycle) (ko00020)	[C]	Energy production and conversion	ATP citrate lyase citrate-binding;; Citrate synthase, C-terminal domain;; CoA-ligase;; CoA binding domain;; ATP-grasp domain	Probable ATP-citrate synthase OS=Caenorhabditis elegans OX=6239 GN=acly-1 PE=3 SV=1	C	Energy production and conversion	ATP-citrate synthase-like isoform X1 [Nilaparvata lugens]	molecular function: catalytic activity (GO:0003824);; molecular function: binding (GO:0005488);; cellular component: cell (GO:0005623);; cellular component: cell part (GO:0044464);; biological process: metabolic process (GO:0008152);; biological process: cellular process (GO:0009987);; biological process: single-organism process (GO:0044699)
gene19292	LOC111061697	61.251045	4087	57.9095	3684	60.846527	3655	31.394344	2120	30.812819	1614	27.406584	1704	4.6628873881259e-14	1.04459869872758	up	--	--	--	--	--	--	--	--	Protein pinocchio OS=Drosophila melanogaster OX=7227 GN=Pino PE=2 SV=1	S	Function unknown	protein pinocchio-like [Nilaparvata lugens]	--
gene19405	LOC111061822	34.737583	6335	48.487942	8430	48.590199	7976	22.112776	4080	27.372688	3919	37.748951	6411	0.00330855207468117	0.625086108054318	up	--	--	--	K12567|0|tca:660533|K12567 titin [EC:2.7.11.1] | (RefSeq) titin	--	--	--	Immunoglobulin I-set domain;; Immunoglobulin domain;; Immunoglobulin domain;; Immunoglobulin domain;; Repeat of unknown function (DUF1136);; Immunoglobulin V-set domain;; Immunoglobulin C1-set domain;; Penicillin-Binding Protein C-terminus Family;; T-cell surface glycoprotein CD3 delta chain;; CD47 immunoglobulin-like domain;; Natural killer cell receptor 2B4;; PAS fold	Titin OS=Drosophila melanogaster OX=7227 GN=sls PE=1 SV=3	S	Function unknown	titin-like, partial [Nilaparvata lugens]	--
gene19406	LOC111061823	9.738248	1398	10.334252	1414	10.53664	1361	6.144638	893	6.792206	766	7.781731	1040	0.000105527047749067	0.59561137699823	up	--	--	Cellular Component: membrane (GO:0016020);;	--	--	[T]	Signal transduction mechanisms	CD36 family	Protein peste OS=Drosophila melanogaster OX=7227 GN=pes PE=2 SV=1	U	Intracellular trafficking, secretion, and vesicular transport	scavenger receptor class B member 1-like [Nilaparvata lugens]	cellular component: membrane (GO:0016020)
gene19432	LOC111061849	18.401638	830	4.085045	176	15.336095	623	4.816126	220	0.773299	28	1.019065	43	2.35979141493598e-05	2.56343135975547	up	--	--	--	--	--	[R]	General function prediction only	--	--	S	Function unknown	uncharacterized protein LOC111052483 [Nilaparvata lugens]	--
gene19442	LOC111061860	28.975288	280	66.977402	617	17.829578	155	14.60835	143	27.072643	206	11.060497	100	0.0068556202187484	1.14527512841003	up	--	--	--	--	--	--	--	--	--	--	--	uncharacterized protein LOC111061860 [Nilaparvata lugens]	--
gene1946	LOC111062864	52.811363	4275	28.606045	2208	50.491264	3679	17.726244	1452	23.654572	1504	20.13673	1518	1.05487679460467e-07	1.13719800168319	up	[G]	Carbohydrate transport and metabolism	Cellular Component: integral component of membrane (GO:0016021);; Molecular Function: transmembrane transporter activity (GO:0022857);; Biological Process: transmembrane transport (GO:0055085);;	--	--	[R]	General function prediction only	Sugar (and other) transporter;; Major Facilitator Superfamily	Carcinine transporter OS=Drosophila melanogaster OX=7227 GN=CarT PE=2 SV=1	G	Carbohydrate transport and metabolism	organic cation transporter protein [Nilaparvata lugens]	cellular component: membrane (GO:0016020);; cellular component: membrane part (GO:0044425);; biological process: localization (GO:0051179);; molecular function: transporter activity (GO:0005215)
gene19469	LOC111061891	29.057455	948	28.378777	883	30.875566	907	57.32048	1891	57.94714	1484	49.229557	1495	6.9374807329677e-10	-0.856919020918162	down	[B]	Chromatin structure and dynamics	Molecular Function: DNA binding (GO:0003677);;	K15223|5.56082e-36|tca:654949|K15223 upstream activation factor subunit UAF30 | (RefSeq) upstream activation factor subunit spp27	--	[K]	Transcription	SWIB/MDM2 domain;; DEK C terminal domain	--	B	Chromatin structure and dynamics	upstream activation factor subunit spp27-like, partial [Nilaparvata lugens]	molecular function: binding (GO:0005488)
gene19505	LOC111061931	24.594337	1101	46.966991	2004	24.038042	968	56.648205	2564	55.969311	1966	49.946426	2081	0.000878143171931358	-0.728979421375962	down	[O]	Posttranslational modification, protein turnover, chaperones	Cellular Component: proteasome complex (GO:0000502);;	K03030|0|phu:Phum_PHUM129240|K03030 26S proteasome regulatory subunit N11 | (RefSeq) 26S proteasome non-ATPase regulatory subunit, putative	Proteasome (ko03050)	[O]	Posttranslational modification, protein turnover, chaperones	JAB1/Mov34/MPN/PAD-1 ubiquitin protease;; Maintenance of mitochondrial structure and function;; Prokaryotic homologs of the JAB domain	26S proteasome non-ATPase regulatory subunit 14 OS=Drosophila melanogaster OX=7227 GN=Rpn11 PE=1 SV=1	S	Function unknown	26S proteasome non-ATPase regulatory subunit 14 [Nilaparvata lugens]	cellular component: cell (GO:0005623);; cellular component: macromolecular complex (GO:0032991);; cellular component: cell part (GO:0044464)
gene19559	LOC111061990	2.660751	37	1.960938	26	2.019876	25	3.584712	50	4.912518	53	5.608261	71	0.0093686890333175	-1.03252750911338	down	--	--	--	--	--	--	--	--	--	S	Function unknown	uncharacterized protein LOC111061990 [Nilaparvata lugens]	--
gene1957	LOC111063072	68.449348	1549	74.580528	1609	36.6064	746	29.644903	679	35.258373	626	23.370857	493	3.24566183015898e-06	1.06166981408456	up	--	--	--	--	--	--	--	Chitin binding Peritrophin-A domain	--	--	--	uncharacterized protein LOC111063072 [Nilaparvata lugens]	--
gene19584	LOC111062015	6.183626	257	6.481844	257	6.16754	230	9.24661	388	10.961729	357	9.95411	385	0.00107862451010088	-0.641382116526339	down	[T]	Signal transduction mechanisms	Cellular Component: histone deacetylase complex (GO:0000118);; Molecular Function: transcription corepressor activity (GO:0003714);; Biological Process: regulation of transcription from RNA polymerase II promoter (GO:0006357);; Biological Process: histone deacetylation (GO:0016575);; Biological Process: negative regulation of nucleic acid-templated transcription (GO:1903507);;	K04508|0|tca:659772|K04508 transducin (beta)-like 1 | (RefSeq) F-box-like/WD repeat-containing protein TBL1XR1	MAPK signaling pathway - fly (ko04013);; Wnt signaling pathway (ko04310)	[B]	Chromatin structure and dynamics	WD domain, G-beta repeat;; Anaphase-promoting complex subunit 4 WD40 domain;; LisH	F-box-like/WD repeat-containing protein ebi OS=Drosophila melanogaster OX=7227 GN=ebi PE=1 SV=2	S	Function unknown	F-box-like/WD repeat-containing protein TBL1XR1-B [Nilaparvata lugens]	cellular component: cell (GO:0005623);; cellular component: membrane-enclosed lumen (GO:0031974);; cellular component: macromolecular complex (GO:0032991);; cellular component: organelle (GO:0043226);; cellular component: organelle part (GO:0044422);; cellular component: cell part (GO:0044464);; biological process: biological regulation (GO:0065007);; molecular function: transcription factor acti…
gene19589	LOC111062021	1.129873	27	2.343616	53	1.50809	33	2.889913	70	4.387377	82	3.2372389999999998	72	0.00920955254035268	-1.03167885163817	down	--	--	--	--	--	--	--	BEN domain	--	--	--	uncharacterized protein LOC111062021 [Nilaparvata lugens]	--
gene19607	LOC111062040	7.647971	208	9.968579	259	10.677483	262	15.51086	427	17.287184	369	12.944044	328	0.00295516167840896	-0.649066142535388	down	[Q]	Secondary metabolites biosynthesis, transport and catabolism	--	K13356|2.77109e-43|cfo:105256749|K13356 alcohol-forming fatty acyl-CoA reductase [EC:1.2.1.84] | (RefSeq) uncharacterized LOC105256749	Peroxisome (ko04146)	[I]	Lipid transport and metabolism	Male sterility protein;; NAD dependent epimerase/dehydratase family	Fatty acyl-CoA reductase wat OS=Drosophila melanogaster OX=7227 GN=wat PE=1 SV=1	S	Function unknown	fatty acyl-CoA reductase wat-like [Nilaparvata lugens]	--
gene19654	LOC111062091	35.209126	2586	34.313999	2403	31.772228	2101	21.598804	1605	23.194618	1338	18.454964	1263	4.73524932631089e-07	0.717991542222866	up	[F]	Nucleotide transport and metabolism	--	K01952|4.74795e-176|ame:552657|K01952 phosphoribosylformylglycinamidine synthase [EC:6.3.5.3] | (RefSeq) ade2; phosphoribosylformylglycinamidine synthase	Purine metabolism (ko00230)	[F]	Nucleotide transport and metabolism	CobB/CobQ-like glutamine amidotransferase domain;; AIR synthase related protein, C-terminal domain	Phosphoribosylformylglycinamidine synthase OS=Drosophila melanogaster OX=7227 GN=ade2 PE=2 SV=2	F	Nucleotide transport and metabolism	phosphoribosylformylglycinamidine synthase-like [Nilaparvata lugens]	--
gene19665	LOC111062102	23.508474	1470	25.554523	1524	20.201139	1137	57.883099	3662	44.039536	2162	49.787094	2900	2.68150654337842e-12	-1.09502686307776	down	[G]	Carbohydrate transport and metabolism	Molecular Function: transferase activity (GO:0016740);;	K00699|8.07603e-90|api:100160380|K00699 glucuronosyltransferase [EC:2.4.1.17] | (RefSeq) UDP-glucuronosyltransferase 2B10	Pentose and glucuronate interconversions (ko00040);; Ascorbate and aldarate metabolism (ko00053);; Starch and sucrose metabolism (ko00500);; Retinol metabolism (ko00830);; Porphyrin and chlorophyll metabolism (ko00860);; Metabolism of xenobiotics by cytochrome P450 (ko00980);; Drug metabolism - cytochrome P450 (ko00982);; Drug metabolism - other enzymes (ko00983)	[GC]	Carbohydrate transport and metabolism;; Energy production and conversion	UDP-glucoronosyl and UDP-glucosyl transferase;; Glycosyltransferase family 28 C-terminal domain	Putative UDP-glucuronosyltransferase ugt-58 OS=Caenorhabditis elegans OX=6239 GN=ugt-58 PE=3 SV=2	S	Function unknown	UDP-glucuronosyltransferase 2B1-like [Nilaparvata lugens]	molecular function: catalytic activity (GO:0003824)
gene19749	LOC111062193	70.556305	8712	84.167725	9908	75.777138	8421	201.967361	25228	214.203201	20762	209.407028	24079	3.78843526525716e-21	-1.40426483501634	down	--	--	--	--	--	--	--	--	--	--	--	GATA zinc finger domain-containing protein 14-like, partial [Nilaparvata lugens]	--
gene19778	LOC111062226	47.58427	1388	53.962494	1501	57.842308	1519	79.094711	2334	98.508949	2256	83.220291	2261	1.40899118360004e-05	-0.672132483822035	down	[QV]	Secondary metabolites biosynthesis, transport and catabolism;; Defense mechanisms	Molecular Function: monooxygenase activity (GO:0004497);; Molecular Function: iron ion binding (GO:0005506);; Cellular Component: integral component of membrane (GO:0016021);; Molecular Function: oxidoreductase activity, acting on paired donors, with incorporation or reduction of molecular oxygen (GO:0016705);; Molecular Function: heme binding (GO:0020037);; Biological Process: oxidation-reductio…	K15001|1.28366e-100|nvi:100120501|K15001 cytochrome P450 family 4 [EC:1.14.-.-] | (RefSeq) CYP4G43; cytochrome P450 4G43	--	[QI]	Secondary metabolites biosynthesis, transport and catabolism;; Lipid transport and metabolism	Cytochrome P450	Cytochrome P450 4g15 OS=Drosophila melanogaster OX=7227 GN=Cyp4g15 PE=2 SV=1	Q	Secondary metabolites biosynthesis, transport and catabolism	cytochrome P450 4g15-like, partial [Nilaparvata lugens]	biological process: metabolic process (GO:0008152);; biological process: single-organism process (GO:0044699);; molecular function: catalytic activity (GO:0003824);; molecular function: binding (GO:0005488);; cellular component: membrane (GO:0016020);; cellular component: membrane part (GO:0044425)
gene19781	LOC111062230	13.861605	1015	7.989414	558	10.765543	710	7.082809	525	6.636151	382	7.139925	487	0.000539856912030235	0.678926604750324	up	[T]	Signal transduction mechanisms	Molecular Function: kinase activity (GO:0016301);;	--	--	[T]	Signal transduction mechanisms	Protein kinase domain;; Protein tyrosine kinase	Death-associated protein kinase related OS=Drosophila melanogaster OX=7227 GN=Drak PE=1 SV=2	T	Signal transduction mechanisms	putative serine/threonine-protein kinase YPL150W, partial [Nilaparvata lugens]	molecular function: catalytic activity (GO:0003824)
gene19821	LOC111062271	5.315449	123	4.660438	103	5.988205	125	11.017665	258	10.212276	186	6.834831	148	0.0049933429150273	-0.770484220205163	down	--	--	Biological Process: mRNA processing (GO:0006397);;	K12861|8.40058e-100|ame:408527|K12861 pre-mRNA-splicing factor SPF27 | (RefSeq) Bcas2; pre-mRNA-splicing factor SPF27	Spliceosome (ko03040)	[S]	Function unknown	Breast carcinoma amplified sequence 2 (BCAS2)	Pre-mRNA-splicing factor spf27 OS=Dictyostelium discoideum OX=44689 GN=spf27 PE=3 SV=2	A	RNA processing and modification	pre-mRNA-splicing factor SPF27-like [Nilaparvata lugens]	biological process: metabolic process (GO:0008152);; biological process: cellular process (GO:0009987)
gene19868	LOC111062321	7.316245	505	6.292154	414	5.668962	353	3.891013	272	3.265679	177	3.753619	242	2.43914844959465e-05	0.852895183082986	up	--	--	--	--	--	--	--	--	--	T	Signal transduction mechanisms	serine/arginine repetitive matrix protein 2-like, partial [Nilaparvata lugens]	--
gene19925	LOC111062385	8.81507	336	8.984724	326	8.306989	285	4.762642	184	5.449939	163	4.711624	167	6.68780471323103e-05	0.844117228566101	up	--	--	Molecular Function: protein tyrosine phosphatase activity (GO:0004725);; Biological Process: peptidyl-tyrosine dephosphorylation (GO:0035335);;	--	--	[Z]	Cytoskeleton	Protein of unknown function (DUF3585)	--	Z	Cytoskeleton	EH domain-binding protein 1-like [Nilaparvata lugens]	biological process: metabolic process (GO:0008152);; biological process: cellular process (GO:0009987);; molecular function: catalytic activity (GO:0003824)
gene19939	LOC111062400	1.108434	68	1.595467	94	1.436859	80	0.53328	34	0.701317	34	0.078237	5	0.00137195788163307	1.6917419320983	up	--	--	Molecular Function: nucleotide binding (GO:0000166);; Molecular Function: nucleoside-triphosphatase activity (GO:0017111);;	K10408|0|phu:Phum_PHUM380530|K10408 dynein heavy chain, axonemal | (RefSeq) ciliary dynein heavy chain, putative	--	[Z]	Cytoskeleton	P-loop containing dynein motor region D4;; P-loop containing dynein motor region D3;; AAA domain (dynein-related subfamily);; AAA domain;; ATPase family associated with various cellular activities (AAA)	Dynein beta chain, ciliary OS=Tripneustes gratilla OX=7673 PE=1 SV=1	Z	Cytoskeleton	dynein heavy chain 10, axonemal-like, partial [Nilaparvata lugens]	molecular function: binding (GO:0005488);; molecular function: catalytic activity (GO:0003824)
gene19948	LOC111062411	45.102295	883	37.888218	708	38.229153	674	29.004288	575	24.437773	376	28.18154	514	0.000164194746358837	0.604173941412699	up	--	--	--	K14209|2.94406e-55|phu:Phum_PHUM540020|K14209 solute carrier family 36 (proton-coupled amino acid transporter) | (RefSeq) proton-coupled amino acid transporter, putative	--	[E]	Amino acid transport and metabolism	Transmembrane amino acid transporter protein	Proton-coupled amino acid transporter-like protein CG1139 OS=Drosophila melanogaster OX=7227 GN=CG1139 PE=2 SV=1	E	Amino acid transport and metabolism	proton-coupled amino acid transporter-like protein CG1139, partial [Nilaparvata lugens]	--
gene20004	LOC111062472	8.291744	350	7.702413	310	14.084311	535	21.354753	911	13.418618	445	22.222824	873	0.000555617482373893	-0.88448671271505	down	[O]	Posttranslational modification, protein turnover, chaperones	Molecular Function: metallopeptidase activity (GO:0008237);; Molecular Function: metal ion binding (GO:0046872);;	K07763|1.30362e-44|pxy:105396373|K07763 matrix metalloproteinase-14 (membrane-inserted) [EC:3.4.24.80] | (RefSeq) matrix metalloproteinase-14-like	--	[OW]	Posttranslational modification, protein turnover, chaperones;; Extracellular structures	Matrixin;; Hemopexin	50 kDa hatching enzyme OS=Hemicentrotus pulcherrimus OX=7650 PE=1 SV=1	O	Posttranslational modification, protein turnover, chaperones	50 kDa hatching enzyme-like, partial [Nilaparvata lugens]	biological process: metabolic process (GO:0008152);; molecular function: catalytic activity (GO:0003824);; molecular function: binding (GO:0005488)
gene20034	LOC111062507	5.228582	203	5.238963	194	4.314745	151	2.901432	114	2.498301	76	2.274117	83	0.00024275051358005	0.979137796882759	up	--	--	--	--	--	--	--	--	--	--	--	uncharacterized protein LOC111062507 [Nilaparvata lugens]	--
gene20038	LOC111062511	45.11301	4410	48.421574	4512	51.36768	4519	27.246185	2695	30.040144	2305	39.781555	3622	0.000555403798913832	0.608515904435063	up	--	--	Molecular Function: cysteine-type endopeptidase activity (GO:0004197);; Biological Process: proteolysis (GO:0006508);; Biological Process: regulation of catalytic activity (GO:0050790);;	--	--	--	--	Major royal jelly protein	Major royal jelly protein 1 OS=Apis mellifera OX=7460 GN=MRJP1 PE=1 SV=1	S	Function unknown	protein yellow-like [Nilaparvata lugens]	biological process: metabolic process (GO:0008152);; molecular function: catalytic activity (GO:0003824);; biological process: biological regulation (GO:0065007)
gene20051	LOC111062525	40.938404	1925	53.917599	2417	46.337337	1961	23.925484	1139	32.997948	1218	35.189735	1541	0.000358333775940542	0.647906920092627	up	--	--	--	K12567|6.35862e-172|ame:551259|K12567 titin [EC:2.7.11.1] | (RefSeq) zormin; titin	--	--	--	Immunoglobulin I-set domain;; Immunoglobulin domain;; Immunoglobulin domain;; Immunoglobulin domain;; Immunoglobulin V-set domain;; CD80-like C2-set immunoglobulin domain	Titin OS=Drosophila melanogaster OX=7227 GN=sls PE=1 SV=3	S	Function unknown	titin-like, partial [Nilaparvata lugens]	--
gene2013	LOC111063824	12.836454	891	11.026966	730	11.333201	708	7.217908	507	7.905562	431	5.981809	387	1.55836707139917e-06	0.777329323390671	up	[Q]	Secondary metabolites biosynthesis, transport and catabolism	--	K13356|8.93679e-150|bmor:101735916|K13356 alcohol-forming fatty acyl-CoA reductase [EC:1.2.1.84] | (RefSeq) putative fatty acyl-CoA reductase CG5065	Peroxisome (ko04146)	[I]	Lipid transport and metabolism	Male sterility protein;; Male sterility protein;; Polysaccharide biosynthesis protein;; 3-beta hydroxysteroid dehydrogenase/isomerase family;; NAD dependent epimerase/dehydratase family	Fatty acyl-CoA reductase wat OS=Drosophila melanogaster OX=7227 GN=wat PE=1 SV=1	S	Function unknown	fatty acyl-CoA reductase wat-like [Nilaparvata lugens]	--
gene20161	LOC111062647	26.135485	1635	23.08674	1377	19.148132	1078	9.544122	604	9.556173	470	13.292088	775	1.94588925522947e-09	1.1042705668161	up	--	--	--	--	--	--	--	--	Pro-resilin OS=Drosophila melanogaster OX=7227 GN=resilin PE=1 SV=1	U	Intracellular trafficking, secretion, and vesicular transport	hypothetical protein LOTGIDRAFT_138343, partial [Lottia gigantea]	--
gene20185	LOC111062673	8.521896	147	8.735454	144	8.36522	130	4.158524	73	5.256548	72	5.632517	91	0.00643333429266309	0.792404445214557	up	--	--	--	--	--	[R]	General function prediction only	--	--	S	Function unknown	uncharacterized protein LOC111062673, partial [Nilaparvata lugens]	--
gene20214	LOC111062706	86.285118	2163	71.206421	1702	74.511917	1681	30.449549	773	26.955599	531	42.164013	985	1.64257350570632e-11	1.24716192078365	up	--	--	--	--	--	--	--	--	--	S	Function unknown	uncharacterized protein LOC111062706 [Nilaparvata lugens]	--
gene20221	LOC111062714	4.456767	529	4.6188	523	4.570184	489	3.426781	412	2.953026	276	2.380806	264	0.000228974756206795	0.677527268661299	up	--	--	Molecular Function: protein tyrosine phosphatase activity (GO:0004725);; Biological Process: peptidyl-tyrosine dephosphorylation (GO:0035335);;	--	--	[Z]	Cytoskeleton	Protein of unknown function (DUF3585)	--	Z	Cytoskeleton	EH domain-binding protein 1-like, partial [Nilaparvata lugens]	biological process: metabolic process (GO:0008152);; biological process: cellular process (GO:0009987);; molecular function: catalytic activity (GO:0003824)
gene20259	LOC111062755	15.907864	426	16.138268	412	16.310568	393	10.352858	281	1.079417	23	0.327016	9	0.00479690964844277	2.09626219270585	up	--	--	--	K10141|4.49275e-119|phu:Phum_PHUM285310|K10141 sestrin 1/3 | (RefSeq) P53 regulated pa26 nuclear protein sestrin, putative	--	[S]	Function unknown	PA26 p53-induced protein (sestrin)	Sestrin homolog OS=Drosophila melanogaster OX=7227 GN=Sesn PE=1 SV=2	S	Function unknown	LOW QUALITY PROTEIN: sestrin homolog, partial [Nilaparvata lugens]	--
gene20261	LOC111062757	7.687353	142	7.697838	136	9.478033	158	17.195881	321	15.564971	226	15.918758	274	5.69330551334847e-05	-0.929001490362897	down	--	--	Molecular Function: protein serine/threonine kinase activity (GO:0004674);; Molecular Function: ATP binding (GO:0005524);; Biological Process: protein phosphorylation (GO:0006468);;	K15595|3.17655e-19|isc:IscW_ISCW001031|K15595 cyclin-dependent kinase 17 [EC:2.7.11.22] | (RefSeq) protein kinase, putative	--	[R]	General function prediction only	--	Cyclin-dependent kinase 17 OS=Caenorhabditis elegans OX=6239 GN=pct-1 PE=1 SV=1	T	Signal transduction mechanisms	cyclin-dependent kinase 16-like, partial [Nilaparvata lugens]	biological process: metabolic process (GO:0008152);; biological process: cellular process (GO:0009987);; molecular function: catalytic activity (GO:0003824);; molecular function: binding (GO:0005488)
gene20275	LOC111062774	2.781753	82	3.009995	85	1.450382	39	0.317612	10	0.643834	15	0.346978	10	2.01966958879317e-07	2.4755664699059	up	--	--	--	--	--	[R]	General function prediction only	Sugar (and other) transporter	--	G	Carbohydrate transport and metabolism	synaptic vesicle glycoprotein 2B-like, partial [Nilaparvata lugens]	--
gene2031	LOC111064045	6.578749	1419	5.01628	1031	6.68008	1297	3.760853	821	4.52498	766	3.879074	779	0.000136331651410727	0.625360026753698	up	--	--	--	K09203|5.7077e-105|api:100159519|K09203 early growth response protein 1 | (RefSeq) alpha-protein kinase 1	AGE-RAGE signaling pathway in diabetic complications (ko04933)	[R]	General function prediction only	Zinc-finger double domain;; Zinc finger, C2H2 type	Protein glass OS=Drosophila melanogaster OX=7227 GN=gl PE=1 SV=2	S	Function unknown	LOW QUALITY PROTEIN: early growth response protein 1-like [Nilaparvata lugens]	--
gene20337	LOC111062838	6.245219	435	6.823658	453	6.194193	389	3.307725	233	3.30363	181	4.609842	299	0.00016841511048647	0.809110007983205	up	--	--	Molecular Function: binding (GO:0005488);;	K09204|5.33713e-57|phu:Phum_PHUM206780|K09204 krueppel-like factor 1 | (RefSeq) hypothetical protein	--	[R]	General function prediction only	Zinc finger, C2H2 type;; Zinc-finger double domain;; Zinc-finger of C2H2 type	Krueppel-like factor luna OS=Drosophila melanogaster OX=7227 GN=luna PE=2 SV=1	S	Function unknown	Krueppel-like factor 9 [Nilaparvata lugens]	molecular function: binding (GO:0005488)
gene20355	LOC111062857	2.664746	210	3.080264	231	3.073545	218	5.476597	435	5.137081	317	4.462258	327	0.000285894819042075	-0.731040711836763	down	--	--	--	--	--	[R]	General function prediction only	Leucine rich repeat;; Leucine Rich repeats (2 copies)	--	S	Function unknown	toll-like receptor 3, partial [Nilaparvata lugens]	--
gene20357	LOC111062859	2.288701	75	2.752256	86	1.193407	36	0.403238	14	1.118021	29	0.451271	14	0.000632796320708497	1.69057786654562	up	--	--	--	--	--	[OR]	Posttranslational modification, protein turnover, chaperones;; General function prediction only	Serine carboxypeptidase S28;; Prolyl oligopeptidase family	Putative serine protease F56F10.1 OS=Caenorhabditis elegans OX=6239 GN=F56F10.1 PE=1 SV=2	O	Posttranslational modification, protein turnover, chaperones	putative serine protease F56F10.1, partial [Nilaparvata lugens]	--
gene20361	LOC111062863	10.254817	280	8.713511	227	9.7359	239	5.709081	158	5.066852	109	4.994895	127	0.000117212369630417	0.897364297447566	up	--	--	--	--	--	--	--	Haemolymph juvenile hormone binding protein (JHBP)	Protein takeout OS=Drosophila melanogaster OX=7227 GN=to PE=2 SV=1	S	Function unknown	protein takeout-like, partial [Nilaparvata lugens]	--
gene20405	LOC111062911	11.084683	233	13.541132	272	12.775147	242	6.958944	148	6.351241	105	10.247948	201	0.00891078972590929	0.694378851041394	up	--	--	--	--	--	--	--	--	--	--	--	--	--
gene20435	LOC111062942	2.97462	202	2.611761	169	2.286622	140	4.980349	342	4.932967	263	4.212922	266	0.000263743082223411	-0.8031435605537	down	--	--	--	--	--	--	--	Leucine rich repeat;; Leucine Rich repeats (2 copies)	--	S	Function unknown	leucine-rich repeat and death domain-containing protein 1-like, partial [Nilaparvata lugens]	--
gene20438	LOC111062945	107.54689	1266	89.744308	1008	103.072075	1093	58.897755	702	49.960003	462	90.76593	996	0.00347276117135551	0.61544291263068	up	--	--	Molecular Function: structural constituent of chitin-based larval cuticle (GO:0008010);; Cellular Component: extracellular matrix (GO:0031012);; Biological Process: chitin-based cuticle development (GO:0040003);;	--	--	--	--	Insect cuticle protein	Cuticle protein 19 OS=Locusta migratoria OX=7004 PE=1 SV=1	S	Function unknown	cuticle protein 19-like, partial [Nilaparvata lugens]	molecular function: structural molecule activity (GO:0005198);; cellular component: extracellular region (GO:0005576);; cellular component: extracellular region part (GO:0044421);; biological process: multicellular organismal process (GO:0032501);; biological process: developmental process (GO:0032502);; biological process: single-organism process (GO:0044699)
gene20440	LOC111062948	14.662219	2097	14.417621	1966	14.055919	1810	10.163939	1471	8.66627	973	8.059453	1074	3.82173109466339e-07	0.720394858929715	up	--	--	--	--	--	[I]	Lipid transport and metabolism	--	Protein real-time OS=Anopheles gambiae OX=7165 GN=retm PE=3 SV=4	S	Function unknown	SEC14-like protein 5, partial [Nilaparvata lugens]	--
gene20473	LOC111062983	39.662468	1273	33.952339	1039	34.173203	987	30.316128	984	21.643482	545	18.475796	552	0.000176595945004542	0.655544098263757	up	[F]	Nucleotide transport and metabolism	--	K01952|3.45239e-110|soc:105193744|K01952 phosphoribosylformylglycinamidine synthase [EC:6.3.5.3] | (RefSeq) phosphoribosylformylglycinamidine synthase	Purine metabolism (ko00230)	[F]	Nucleotide transport and metabolism	--	Phosphoribosylformylglycinamidine synthase OS=Drosophila melanogaster OX=7227 GN=ade2 PE=2 SV=2	F	Nucleotide transport and metabolism	phosphoribosylformylglycinamidine synthase-like, partial [Nilaparvata lugens]	--
gene20484	LOC111062994	473.268188	13427	400.605438	10835	430.804901	11001	670.89325	19256	709.002869	15791	639.619995	16900	3.84109753612508e-05	-0.593326366620125	down	--	--	Molecular Function: calcium ion binding (GO:0005509);; Cellular Component: endoplasmic reticulum (GO:0005783);; Biological Process: protein folding (GO:0006457);; Molecular Function: unfolded protein binding (GO:0051082);;	K08057|1.24607e-119|aec:105149971|K08057 calreticulin | (RefSeq) calreticulin	Protein processing in endoplasmic reticulum (ko04141);; Phagosome (ko04145)	[O]	Posttranslational modification, protein turnover, chaperones	Calreticulin family	Calreticulin OS=Drosophila melanogaster OX=7227 GN=Calr PE=1 SV=2	O	Posttranslational modification, protein turnover, chaperones	calreticulin-like [Nilaparvata lugens]	molecular function: binding (GO:0005488);; cellular component: cell (GO:0005623);; cellular component: organelle (GO:0043226);; cellular component: cell part (GO:0044464);; biological process: cellular process (GO:0009987)
gene20529	LOC111063045	23.045263	1095	26.952713	1221	20.76375	888	15.862185	762	12.337197	460	18.332909	811	0.000392097611848901	0.635382962815636	up	--	--	--	--	--	--	--	--	--	--	--	--	--
gene20547	LOC111063064	45.305698	667	27.951977	393	37.645912	499	15.340322	229	11.985379	139	14.280368	196	1.75038402079248e-10	1.445381165801	up	[R]	General function prediction only	--	K16815|1.5868e-59|hst:105184532|K16815 calcium-independent phospholipase A2-gamma | (RefSeq) calcium-independent phospholipase A2-gamma-like	--	[I]	Lipid transport and metabolism	Patatin-like phospholipase	--	S	Function unknown	calcium-independent phospholipase A2-gamma-like [Nilaparvata lugens]	--
gene20577	LOC111063097	15.680715	332	15.396115	311	15.477929	295	8.13683	175	9.566005	159	8.70105	172	6.42202609052174e-05	0.852902994184782	up	--	--	Biological Process: activation of MAPKK activity (GO:0000186);; Molecular Function: MAP kinase kinase kinase activity (GO:0004709);; Molecular Function: ATP binding (GO:0005524);; Cellular Component: intracellular (GO:0005622);; Biological Process: JNK cascade (GO:0007254);; Molecular Function: protein homodimerization activity (GO:0042803);; Biological Process: protein autophosphorylation (GO:00…	K04422|1.98261e-75|api:100166541|K04422 mitogen-activated protein kinase kinase kinase 13 [EC:2.7.11.25] | (RefSeq) mitogen-activated protein kinase kinase kinase 13	--	[T]	Signal transduction mechanisms	Protein tyrosine kinase	Mitogen-activated protein kinase kinase kinase dlk-1 OS=Caenorhabditis elegans OX=6239 GN=dlk-1 PE=1 SV=4	T	Signal transduction mechanisms	mitogen-activated protein kinase kinase kinase 12-like, partial [Nilaparvata lugens]	biological process: biological regulation (GO:0065007);; biological process: metabolic process (GO:0008152);; biological process: cellular process (GO:0009987);; biological process: signaling (GO:0023052);; biological process: single-organism process (GO:0044699);; biological process: response to stimulus (GO:0050896);; molecular function: catalytic activity (GO:0003824);; molecular function: sig…
gene2061	LOC111064061	17.162642	998	23.99205	1330	10.3354	541	6.121569	360	11.790284	539	6.802336	369	0.000124666812673216	1.09289206062944	up	[I]	Lipid transport and metabolism	--	--	--	[R]	General function prediction only	Carboxylesterase family	Esterase FE4 OS=Myzus persicae OX=13164 PE=1 SV=1	I	Lipid transport and metabolism	venom carboxylesterase-6-like [Nilaparvata lugens]	--
gene20610	LOC111063133	0.225199	41	2.708184	460	0.356756	58	0.115931	21	0.343907	49	0.1071	18	0.000801827770325298	2.56056055282388	up	--	--	Molecular Function: nucleic acid binding (GO:0003676);; Molecular Function: metal ion binding (GO:0046872);;	K09203|1.2403e-89|phu:Phum_PHUM239230|K09203 early growth response protein 1 | (RefSeq) Early growth response protein, putative	AGE-RAGE signaling pathway in diabetic complications (ko04933)	[R]	General function prediction only	Zinc-finger double domain;; Zinc finger, C2H2 type;; C2H2-type zinc finger	Protein glass OS=Drosophila melanogaster OX=7227 GN=gl PE=1 SV=2	S	Function unknown	early growth response protein 2-like, partial [Nilaparvata lugens]	molecular function: binding (GO:0005488)
gene20661	LOC111063190	3.612113	139	7.912668	290	4.844766	168	0.223761	9	0.769077	24	0.0	0	1.6920595940449e-09	4.06834213726706	up	--	--	Molecular Function: binding (GO:0005488);;	K09503|8.70834e-25|pxy:105398498|K09503 DnaJ homolog subfamily A member 2 | (RefSeq) dnaJ homolog subfamily A member 2-like	Protein processing in endoplasmic reticulum (ko04141)	[O]	Posttranslational modification, protein turnover, chaperones	DnaJ C terminal domain	--	O	Posttranslational modification, protein turnover, chaperones	dnaJ homolog subfamily A member 2-like [Nilaparvata lugens]	molecular function: binding (GO:0005488)
gene20669	LOC111063198	16.555769	413	17.850348	425	20.476646	460	13.869092	350	11.668749	229	7.685411	179	0.000739802561780755	0.768230224487471	up	[O]	Posttranslational modification, protein turnover, chaperones	Molecular Function: serine-type endopeptidase activity (GO:0004252);; Biological Process: proteolysis (GO:0006508);;	K20753|3.33765e-27|nvi:100118620|K20753 limulus clotting enzyme [EC:3.4.21.86] | (RefSeq) SP44; venom protease	--	[E]	Amino acid transport and metabolism	Trypsin	Proclotting enzyme OS=Tachypleus tridentatus OX=6853 PE=1 SV=1	O	Posttranslational modification, protein turnover, chaperones	proclotting enzyme-like, partial [Nilaparvata lugens]	biological process: metabolic process (GO:0008152);; molecular function: catalytic activity (GO:0003824)
gene20695	LOC111063226	252.967392	2133	276.165192	2220	232.807449	1767	122.419426	1045	137.558395	911	124.335159	977	1.21039898547565e-12	1.02276692847938	up	[L]	Replication, recombination and repair	Molecular Function: nucleic acid binding (GO:0003676);; Molecular Function: helicase activity (GO:0004386);; Molecular Function: ATP binding (GO:0005524);;	--	--	[A]	RNA processing and modification	Helicase conserved C-terminal domain	ATP-dependent RNA helicase p62 OS=Drosophila melanogaster OX=7227 GN=Rm62 PE=1 SV=3	L	Replication, recombination and repair	ATP-dependent RNA helicase DBP2-like, partial [Nilaparvata lugens]	molecular function: binding (GO:0005488);; molecular function: catalytic activity (GO:0003824)
gene20719	LOC111063252	52.06089	1385	41.731297	1058	44.754978	1071	26.141115	704	23.731745	496	17.128595	425	1.51954642344788e-10	1.08801978130169	up	[F]	Nucleotide transport and metabolism	Molecular Function: hydrolase activity (GO:0016787);;	K07127|1.31416e-30|tca:655985|K07127 5-hydroxyisourate hydrolase [EC:3.5.2.17] | (RefSeq) hypothetical protein	Purine metabolism (ko00230)	[I]	Lipid transport and metabolism	HIUase/Transthyretin family	Probable 5-hydroxyisourate hydrolase ZK697.8 OS=Caenorhabditis elegans OX=6239 GN=ZK697.8 PE=3 SV=2	S	Function unknown	5-hydroxyisourate hydrolase-like [Nilaparvata lugens]	molecular function: catalytic activity (GO:0003824)
gene20800	LOC111063341	434.335083	11202	313.849701	7717	172.203491	3998	45.443802	1186	142.612335	2888	124.038017	2980	1.38674270676027e-05	1.58073771209196	up	--	--	--	--	--	--	--	Insect cuticle protein	--	S	Function unknown	cuticle protein 6-like, partial [Nilaparvata lugens]	--
gene20804	LOC111063346	84.573013	4338	86.51252	4230	86.167213	3978	62.231361	3229	60.625317	2441	50.325974	2404	1.60114458870346e-05	0.610868094214738	up	--	--	--	--	--	--	--	Basic region leucine zipper	--	--	--	uncharacterized protein LOC111063346, partial [Nilaparvata lugens]	--
gene20872	LOC111063418	121.193687	1696	139.128708	1856	115.715134	1457	74.047188	1048	82.467407	906	64.299896	838	5.01927483604765e-08	0.807011860436227	up	--	--	--	--	--	--	--	--	--	--	--	uncharacterized protein LOC111063418 [Nilaparvata lugens]	--
gene20918	LOC111063466	65.190041	1486	78.125557	1697	69.351692	1423	36.594017	844	51.567928	923	50.181793	1065	0.000106774822436668	0.653778130362491	up	--	--	Molecular Function: hydrolase activity (GO:0016787);;	K14721|3.97106e-99|phu:Phum_PHUM540970|K14721 DNA-directed RNA polymerase III subunit RPC5 | (RefSeq) Titin, putative	Purine metabolism (ko00230);; Pyrimidine metabolism (ko00240);; RNA polymerase (ko03020)	[Z]	Cytoskeleton	Immunoglobulin I-set domain;; Immunoglobulin domain;; Immunoglobulin domain;; Immunoglobulin domain;; Immunoglobulin V-set domain	Titin OS=Drosophila melanogaster OX=7227 GN=sls PE=1 SV=3	S	Function unknown	titin-like, partial [Nilaparvata lugens]	molecular function: catalytic activity (GO:0003824)
gene20940	LOC111063490	98.322845	6968	87.965622	5943	92.063522	5872	68.182892	4888	63.33395	3523	56.749847	3745	1.91778060964706e-05	0.603058409982854	up	--	--	--	--	--	--	--	--	--	--	--	uncharacterized protein LOC111063490 [Nilaparvata lugens]	--
gene20942	LOC111063492	12.644241	410	11.460608	354	15.06193	439	23.409805	767	20.164654	513	20.691813	624	0.000106990047812212	-0.675596817183088	down	--	--	Molecular Function: nucleotide binding (GO:0000166);;	K14648|5.8799e-17|pxy:105392323|K14648 poly(U)-specific endoribonuclease [EC:3.1.-.-] | (RefSeq) poly(U)-specific endoribonuclease homolog	--	[R]	General function prediction only	Endoribonuclease XendoU	Poly(U)-specific endoribonuclease homolog OS=Caenorhabditis elegans OX=6239 GN=endu-1 PE=1 SV=1	S	Function unknown	poly(U)-specific endoribonuclease homolog [Nilaparvata lugens]	molecular function: binding (GO:0005488)
gene20990	LOC111063545	0.426453	6	7.814129	103	2.485608	31	29.404819	411	30.191687	327	32.512852	418	5.560858262162e-07	-3.06155349810872	down	[I]	Lipid transport and metabolism	Biological Process: metabolic process (GO:0008152);; Molecular Function: transferase activity, transferring acyl groups other than amino-acyl groups (GO:0016747);;	K08764|5.09329e-68|nvi:100123951|K08764 sterol carrier protein 2 [EC:2.3.1.176] | (RefSeq) non-specific lipid-transfer protein-like	Peroxisome (ko04146)	[I]	Lipid transport and metabolism	Thiolase, C-terminal domain	Non-specific lipid-transfer protein-like 2 OS=Caenorhabditis elegans OX=6239 GN=daf-22 PE=1 SV=1	I	Lipid transport and metabolism	non-specific lipid-transfer protein-like, partial [Nilaparvata lugens]	biological process: metabolic process (GO:0008152);; molecular function: catalytic activity (GO:0003824)
gene21027	LOC111063584	10.231328	169	9.479985	149	7.686543	114	18.876574	315	13.834687	179	16.338381	251	0.000940203974992789	-0.804715133925901	down	[L]	Replication, recombination and repair	Molecular Function: DNA binding (GO:0003677);; Molecular Function: DNA helicase activity (GO:0003678);; Molecular Function: transporter activity (GO:0005215);; Molecular Function: ATP binding (GO:0005524);; Cellular Component: nucleus (GO:0005634);; Biological Process: DNA replication initiation (GO:0006270);; Biological Process: ion transport (GO:0006811);; Cellular Component: integral component…	K02540|2.0923e-69|hgl:101710978|K02540 DNA replication licensing factor MCM2 [EC:3.6.4.12] | (RefSeq) Mcm2; DNA replication licensing factor MCM2	DNA replication (ko03030);; Cell cycle (ko04110)	[L]	Replication, recombination and repair	MCM2/3/5 family	DNA replication licensing factor Mcm2 OS=Drosophila melanogaster OX=7227 GN=Mcm2 PE=1 SV=1	L	Replication, recombination and repair	DNA replication licensing factor MCM2-like, partial [Nilaparvata lugens]	molecular function: binding (GO:0005488);; molecular function: catalytic activity (GO:0003824);; molecular function: transporter activity (GO:0005215);; cellular component: cell (GO:0005623);; cellular component: organelle (GO:0043226);; cellular component: cell part (GO:0044464);; biological process: metabolic process (GO:0008152);; biological process: cellular process (GO:0009987);; biological …
gene21067	LOC111063628	22.444559	328	22.783089	317	18.684847	246	11.4068	169	16.809191	193	13.566498	185	0.00547802787610704	0.648169518575145	up	[J]	Translation, ribosomal structure and biogenesis	Molecular Function: catalytic activity (GO:0003824);; Biological Process: tRNA processing (GO:0008033);;	--	--	[R]	General function prediction only	PP-loop family	--	D	Cell cycle control, cell division, chromosome partitioning	uncharacterized protein LOC111063628, partial [Nilaparvata lugens]	molecular function: catalytic activity (GO:0003824);; biological process: metabolic process (GO:0008152);; biological process: cellular process (GO:0009987)
gene21097	LOC111063661	14.357811	477	16.047951	508	17.928688	536	7.298797	245	7.367635	192	12.824548	397	0.000773759554315836	0.840735550566314	up	--	--	--	--	--	--	--	--	--	--	--	uncharacterized protein LOC111063661 [Nilaparvata lugens]	--
gene21167	LOC111063737	3.486426	129	3.197303	113	4.147711	138	5.697832	213	5.393233	157	6.626244	228	0.00952957158709333	-0.675090581398607	down	--	--	--	--	--	--	--	--	--	--	--	uncharacterized protein LOC111063737, partial [Nilaparvata lugens]	--
gene2122	LOC111064141	13.604246	1076	11.791527	890	14.652578	1044	8.53689	684	5.537904	344	4.671557	345	1.44844705143395e-08	1.13747245207686	up	--	--	Cellular Component: mitochondrion (GO:0005739);; Biological Process: transport (GO:0006810);; Cellular Component: membrane (GO:0016020);;	K15118|1.86996e-113|bmor:101745781|K15118 solute carrier family 25, member 38 | (RefSeq) solute carrier family 25 member 38-B-like	--	[C]	Energy production and conversion	Mitochondrial carrier protein	Mitochondrial substrate carrier family protein H OS=Dictyostelium discoideum OX=44689 GN=mcfH PE=3 SV=1	U	Intracellular trafficking, secretion, and vesicular transport	solute carrier family 25 member 38-like [Nilaparvata lugens]	cellular component: cell (GO:0005623);; cellular component: organelle (GO:0043226);; cellular component: cell part (GO:0044464);; biological process: localization (GO:0051179);; cellular component: membrane (GO:0016020)
gene21221	LOC111063794	61.69276	1053	53.38232	869	58.859722	904	33.298252	575	24.999874	335	30.016796	477	4.67609092825244e-10	1.01260469979234	up	--	--	--	--	--	[S]	Function unknown	Domain of Unknown Function (DUF1907)	--	S	Function unknown	ester hydrolase C11orf54 homolog, partial [Nilaparvata lugens]	--
gene21256	LOC111063833	43.861103	392	65.34568	557	57.31028	461	25.057255	227	38.329712	269	39.262482	327	0.00216014633626355	0.730571751835586	up	--	--	Molecular Function: hydrolase activity (GO:0016787);;	K14721|5.35241e-35|phu:Phum_PHUM540970|K14721 DNA-directed RNA polymerase III subunit RPC5 | (RefSeq) Titin, putative	Purine metabolism (ko00230);; Pyrimidine metabolism (ko00240);; RNA polymerase (ko03020)	[Z]	Cytoskeleton	Immunoglobulin I-set domain;; Immunoglobulin domain;; Immunoglobulin domain;; Immunoglobulin domain	Titin OS=Drosophila melanogaster OX=7227 GN=sls PE=1 SV=3	S	Function unknown	titin-like, partial [Nilaparvata lugens]	molecular function: catalytic activity (GO:0003824)
gene21295	LOC111063875	31.524792	329	34.343536	342	28.029097	263	16.933094	179	19.449553	160	20.917496	203	0.000760505570898498	0.744171674684015	up	--	--	Molecular Function: transcription factor activity, sequence-specific DNA binding (GO:0003700);; Cellular Component: nucleus (GO:0005634);; Biological Process: regulation of transcription, DNA-templated (GO:0006355);; Molecular Function: sequence-specific DNA binding (GO:0043565);;	K09408|1.61403e-19|phu:Phum_PHUM222030|K09408 forkhead box protein O3 | (RefSeq) forkhead protein/ forkhead protein domain, putative	FoxO signaling pathway (ko04068);; Longevity regulating pathway - multiple species (ko04213)	--	--	Transactivation domain of FOXO protein family	--	K	Transcription	uncharacterized protein LOC111063875, partial [Nilaparvata lugens]	biological process: biological regulation (GO:0065007);; molecular function: nucleic acid binding transcription factor activity (GO:0001071);; cellular component: cell (GO:0005623);; cellular component: organelle (GO:0043226);; cellular component: cell part (GO:0044464);; molecular function: binding (GO:0005488)
gene2140	LOC111064163	42.160667	2821	27.111418	1729	41.889938	2523	26.155472	1770	16.921818	889	19.613033	1222	1.46578898292711e-05	0.866303417383793	up	[O]	Posttranslational modification, protein turnover, chaperones	Molecular Function: ATP binding (GO:0005524);;	K03283|0|tca:100142317|K03283 heat shock 70kDa protein 1/8 | (RefSeq) hsp68a, GLEAN_09706, hsp-68a; heat shock protein 68a	Spliceosome (ko03040);; Protein processing in endoplasmic reticulum (ko04141);; Endocytosis (ko04144);; Longevity regulating pathway - multiple species (ko04213)	[O]	Posttranslational modification, protein turnover, chaperones	Hsp70 protein;; MreB/Mbl protein;; NAD-specific glutamate dehydrogenase	Heat shock protein 70 A2 OS=Anopheles albimanus OX=7167 GN=HSP70A2 PE=3 SV=1	O	Posttranslational modification, protein turnover, chaperones	heat shock protein 68-like [Nilaparvata lugens]	molecular function: binding (GO:0005488)
gene21400	LOC111063989	209.18576	1702	203.529099	1579	195.704468	1433	99.333847	818	92.106628	589	69.476265	527	1.74309656715604e-16	1.26130290281011	up	[I]	Lipid transport and metabolism	Biological Process: fatty acid biosynthetic process (GO:0006633);; Cellular Component: integral component of membrane (GO:0016021);; Molecular Function: oxidoreductase activity, acting on paired donors, with oxidation of a pair of donors resulting in the reduction of molecular oxygen to two molecules of water (GO:0016717);; Biological Process: oxidation-reduction process (GO:0055114);;	K00507|6.35642e-38|api:100166546|K00507 stearoyl-CoA desaturase (Delta-9 desaturase) [EC:1.14.19.1] | (RefSeq) acyl-CoA Delta(11) desaturase	Biosynthesis of unsaturated fatty acids (ko01040);; Fatty acid metabolism (ko01212)	[I]	Lipid transport and metabolism	--	Acyl-CoA Delta(11) desaturase OS=Spodoptera littoralis OX=7109 PE=1 SV=1	I	Lipid transport and metabolism	acyl-CoA desaturase-like, partial [Nilaparvata lugens]	biological process: metabolic process (GO:0008152);; biological process: cellular process (GO:0009987);; biological process: single-organism process (GO:0044699);; cellular component: membrane (GO:0016020);; cellular component: membrane part (GO:0044425);; molecular function: catalytic activity (GO:0003824)
gene21407	LOC111063996	46.168571	726	61.391968	920	44.709984	633	28.062592	446	36.560188	451	19.526211	286	2.5412295672895e-05	0.900174558790937	up	--	--	--	K04448|6.22479e-24|hst:105190515|K04448 transcription factor AP-1 | (RefSeq) transcription factor AP-1	MAPK signaling pathway - fly (ko04013);; Apoptosis - fly (ko04214);; Wnt signaling pathway (ko04310);; AGE-RAGE signaling pathway in diabetic complications (ko04933)	[K]	Transcription	Jun-like transcription factor	Transcription factor AP-1 OS=Drosophila melanogaster OX=7227 GN=Jra PE=1 SV=2	K	Transcription	transcription factor AP-1-like, partial [Nilaparvata lugens]	--
gene21410	LOC111064000	162.913223	1907	144.352692	1611	184.63118	1946	101.906616	1207	72.382553	666	111.626167	1217	9.15997070071736e-06	0.81573238467691	up	--	--	--	--	--	--	--	--	--	--	--	--	--
gene2148	LOC111064170	1.091659	54	0.886545	42	0.835928	37	2.653194	131	1.470777	57	1.549562	71	0.00950967661305074	-0.959829803305523	down	--	--	--	K10478|7.33284e-37|isc:IscW_ISCW006447|K10478 BTB/POZ domain-containing protein 3/6 | (RefSeq) topoisomerase TOP1-interacting protein BTBD1, putative	--	[S]	Function unknown	BTB/POZ domain;; BTB And C-terminal Kelch	--	S	Function unknown	BTB/POZ domain-containing protein 3-like [Nilaparvata lugens]	--
gene2188	LOC111064218	22.308189	1009	20.36529	878	16.762035	682	10.790345	494	10.121514	360	10.083703	425	1.31451299576397e-09	0.972405008929883	up	--	--	--	--	--	[W]	Extracellular structures	FAR-17a/AIG1-like protein	--	S	Function unknown	androgen-dependent TFPI-regulating protein-like [Nilaparvata lugens]	--
gene2190	LOC111064220	13.371137	378	11.069493	298	14.585114	371	7.095525	203	4.010343	89	4.671129	123	2.00214803364381e-07	1.34195856787378	up	[O]	Posttranslational modification, protein turnover, chaperones	--	K09542|2.66954e-38|phu:Phum_PHUM080350|K09542 crystallin, alpha B | (RefSeq) protein lethal, putative	Protein processing in endoplasmic reticulum (ko04141);; Longevity regulating pathway - multiple species (ko04213)	[O]	Posttranslational modification, protein turnover, chaperones	Hsp20/alpha crystallin family	Protein lethal(2)essential for life OS=Drosophila melanogaster OX=7227 GN=l(2)efl PE=1 SV=1	O	Posttranslational modification, protein turnover, chaperones	alpha-crystallin A chain-like [Nilaparvata lugens]	--
gene2255	LOC111064297	1.908547	91	2.537701	115	1.420557	61	3.863958	186	3.298084	123	3.594375	159	0.00484672569268081	-0.836550215072454	down	--	--	--	K02605|6.84191e-77|pxy:105381489|K02605 origin recognition complex subunit 3 | (RefSeq) origin recognition complex subunit 3	--	[L]	Replication, recombination and repair	Origin recognition complex (ORC) subunit 3 N-terminus	--	L	Replication, recombination and repair	origin recognition complex subunit 3 [Nilaparvata lugens]	--
gene2263	LOC111064300	7.58133	1085	7.671539	1046	6.420178	827	4.109665	595	5.039366	566	5.56884	742	0.00041837400249568	0.589814408536501	up	--	--	--	--	--	--	--	--	--	--	--	uncharacterized protein LOC111064300 [Nilaparvata lugens]	--
gene2287	LOC111064330	0.866073	47	1.217012	62	1.973739	95	0.332158	18	0.775914	33	0.588158	30	0.00544023395148959	1.28489833497842	up	--	--	--	--	--	--	--	--	--	--	--	collagen alpha-1(III) chain-like [Nilaparvata lugens]	--
gene2309	LOC111064343	112.986046	7469	92.371338	5821	87.980782	5235	62.944748	4210	61.832607	3209	64.341164	3961	7.27405927813415e-06	0.667187957231703	up	--	--	Biological Process: amino acid transmembrane transport (GO:0003333);; Molecular Function: amino acid transmembrane transporter activity (GO:0015171);; Cellular Component: membrane (GO:0016020);;	K14209|1.96408e-63|cqu:CpipJ_CPIJ011438|K14209 solute carrier family 36 (proton-coupled amino acid transporter) | (RefSeq) amino acid transporter	--	[E]	Amino acid transport and metabolism	Transmembrane amino acid transporter protein;; Transmembrane amino acid transporter protein	Proton-coupled amino acid transporter-like protein CG1139 OS=Drosophila melanogaster OX=7227 GN=CG1139 PE=2 SV=1	E	Amino acid transport and metabolism	proton-coupled amino acid transporter-like protein CG1139 [Nilaparvata lugens]	biological process: single-organism process (GO:0044699);; biological process: localization (GO:0051179);; molecular function: transporter activity (GO:0005215);; cellular component: membrane (GO:0016020)
gene2319	LOC111064377	15.754107	793	17.340649	832	14.768823	669	6.575024	335	4.7542	188	3.85622	181	9.91601918310399e-18	1.69445040074718	up	[ER]	Amino acid transport and metabolism;; General function prediction only	Molecular Function: 4-hydroxyphenylpyruvate dioxygenase activity (GO:0003868);; Biological Process: aromatic amino acid family metabolic process (GO:0009072);; Molecular Function: metal ion binding (GO:0046872);; Biological Process: oxidation-reduction process (GO:0055114);;	K00457|0|tca:662658|K00457 4-hydroxyphenylpyruvate dioxygenase [EC:1.13.11.27] | (RefSeq) 4-hydroxyphenylpyruvate dioxygenase	Ubiquinone and other terpenoid-quinone biosynthesis (ko00130);; Tyrosine metabolism (ko00350);; Phenylalanine metabolism (ko00360)	[E]	Amino acid transport and metabolism	Glyoxalase/Bleomycin resistance protein/Dioxygenase superfamily;; Glyoxalase/Bleomycin resistance protein/Dioxygenase superfamily;; Glyoxalase-like domain;; Hydroxyphenylpyruvate dioxygenase, HPPD, N-terminal	4-hydroxyphenylpyruvate dioxygenase OS=Caenorhabditis elegans OX=6239 GN=hpd-1 PE=3 SV=1	E	Amino acid transport and metabolism	4-hydroxyphenylpyruvate dioxygenase [Nilaparvata lugens]	biological process: metabolic process (GO:0008152);; biological process: single-organism process (GO:0044699);; molecular function: catalytic activity (GO:0003824);; biological process: cellular process (GO:0009987);; molecular function: binding (GO:0005488)
gene234	LOC111064210	84.94247	26755	78.827524	23672	89.95986199999999	25470	41.590503	13249	43.156374	10661	77.481128	22696	0.00309973447064434	0.671130202892528	up	[G]	Carbohydrate transport and metabolism	Molecular Function: chitinase activity (GO:0004568);; Cellular Component: extracellular region (GO:0005576);; Biological Process: carbohydrate metabolic process (GO:0005975);; Biological Process: chitin catabolic process (GO:0006032);; Molecular Function: chitin binding (GO:0008061);;	--	--	[G]	Carbohydrate transport and metabolism	Chitin binding Peritrophin-A domain;; Glycosyl hydrolases family 18	Endochitinase OS=Manduca sexta OX=7130 PE=2 SV=1	G	Carbohydrate transport and metabolism	chitinase [Nilaparvata lugens]	molecular function: catalytic activity (GO:0003824);; cellular component: extracellular region (GO:0005576);; biological process: metabolic process (GO:0008152);; molecular function: binding (GO:0005488)
gene2378	LOC111064438	1.206884	89	1.188808	84	4.930317	328	11.932866	890	3.665987	213	8.496108	584	0.00100481004109155	-1.66420068683922	down	--	--	--	--	--	--	--	--	--	S	Function unknown	bromodomain-containing protein DDB_G0280777-like [Nilaparvata lugens]	--
gene2381	LOC111064439	55.384228	1544	32.556015	866	48.129391	1208	24.540443	693	23.909376	524	16.947695	440	4.84954781030122e-08	1.09828601274362	up	--	--	--	--	--	--	--	--	--	--	--	uncharacterized protein LOC111064439 [Nilaparvata lugens]	--
gene2382	LOC111064431	7.125745	336	0.857014	39	5.057929	215	1.354549	65	1.739482	65	1.572339	69	0.00459302973507671	1.51191648279554	up	--	--	--	--	--	--	--	--	--	--	--	uncharacterized protein LOC111064431 isoform X1 [Nilaparvata lugens]	--
gene2474	LOC111064542	6.685166000000001	254	5.239312	185	6.969436	237	11.784783000000001	453	8.727996	257	10.013933000000002	354	0.00280931406111532	-0.662447732642502	down	[M]	Cell wall/membrane/envelope biogenesis	--	K10751|3.95504e-151|aag:AaeL_AAEL013940|K10751 chromatin assembly factor 1 subunit B | (RefSeq) AAEL013940-PA	--	[BL]	Chromatin structure and dynamics;; Replication, recombination and repair	WD domain, G-beta repeat;; Anaphase-promoting complex subunit 4 WD40 domain;; Eukaryotic translation initiation factor eIF2A	Protein HIRA OS=Dictyostelium discoideum OX=44689 GN=hira PE=3 SV=1	S	Function unknown	chromatin assembly factor 1 subunit B isoform X1 [Nilaparvata lugens]	--
gene2561	LOC111064640	41.156464	1076	30.236	753	42.037064	989	70.008667	1851	60.317341	1237	74.04026	1802	1.32305929288319e-06	-0.813972196392186	down	--	--	--	--	--	--	--	--	--	--	--	uncharacterized protein LOC111064640 isoform X1 [Nilaparvata lugens]	--
gene2588	LOC111043214	14.349627	1098	13.141706	959	12.075767	832	6.577589	509	5.544665	333	7.121106	508	5.13887813438639e-11	1.07145011793515	up	[Q]	Secondary metabolites biosynthesis, transport and catabolism	Biological Process: fatty acid alpha-oxidation (GO:0001561);; Molecular Function: phytanoyl-CoA dioxygenase activity (GO:0048244);;	K00477|7.40377e-126|phu:Phum_PHUM274820|K00477 phytanoyl-CoA hydroxylase [EC:1.14.11.18] | (RefSeq) Phytanoyl-CoA dioxygenase, peroxisomal precursor, putative	Peroxisome (ko04146)	[I]	Lipid transport and metabolism	Phytanoyl-CoA dioxygenase (PhyH)	Probable phytanoyl-CoA dioxygenase OS=Caenorhabditis elegans OX=6239 GN=ZK550.6 PE=3 SV=2	Q	Secondary metabolites biosynthesis, transport and catabolism	phytanoyl-CoA dioxygenase, peroxisomal-like [Nilaparvata lugens]	biological process: metabolic process (GO:0008152);; biological process: cellular process (GO:0009987);; biological process: single-organism process (GO:0044699);; molecular function: catalytic activity (GO:0003824)
gene2611	LOC111043242	47.379158	597	53.989784	649	60.571724	687	100.033936	1275	82.227196	814	78.823891	925	5.27806868635371e-05	-0.64870491057858	down	--	--	Cellular Component: endoplasmic reticulum membrane (GO:0005789);; Molecular Function: P-P-bond-hydrolysis-driven protein transmembrane transporter activity (GO:0015450);; Cellular Component: integral component of membrane (GO:0016021);; Biological Process: protein targeting to ER (GO:0045047);; Biological Process: protein transmembrane transport (GO:0071806);;	K07342|1.93697e-25|api:100163800|K07342 protein transport protein SEC61 subunit gamma and related proteins | (RefSeq) protein transport protein Sec61 subunit gamma	Protein export (ko03060);; Protein processing in endoplasmic reticulum (ko04141);; Phagosome (ko04145)	[U]	Intracellular trafficking, secretion, and vesicular transport	SecE/Sec61-gamma subunits of protein translocation complex	Protein transport protein Sec61 subunit gamma OS=Gryllotalpa orientalis OX=213494 GN=SEC61G PE=3 SV=1	U	Intracellular trafficking, secretion, and vesicular transport	protein transport protein Sec61 subunit gamma [Nilaparvata lugens]	cellular component: cell (GO:0005623);; cellular component: membrane (GO:0016020);; cellular component: organelle (GO:0043226);; cellular component: organelle part (GO:0044422);; cellular component: membrane part (GO:0044425);; cellular component: cell part (GO:0044464);; biological process: localization (GO:0051179);; molecular function: transporter activity (GO:0005215)
gene2619	LOC111043251	55.408707	1563	36.403351	979	22.154757	563	20.699554	591	23.522488	521	22.000462	578	0.000959934751232853	0.813017996823996	up	--	--	--	--	--	[R]	General function prediction only	TLR4 regulator and MIR-interacting MSAP	Protein seele OS=Drosophila melanogaster OX=7227 GN=sel PE=1 SV=1	S	Function unknown	protein seele-like [Nilaparvata lugens]	--
gene2627	LOC111043258	9.22023	619	7.150384	458	8.256004	499	12.895158	875	13.037148	687	12.93189	808	8.40881458454913e-05	-0.620635868156216	down	--	--	--	--	--	--	--	--	--	--	--	uncharacterized protein LOC111043258 [Nilaparvata lugens]	--
gene2628	LOC111043269	3.757763	463	4.370757	513	3.991151	442	7.643459	952	6.594083	637	6.956588	798	6.75341912587894e-07	-0.769658284022274	down	--	--	Molecular Function: structural molecule activity (GO:0005198);; Cellular Component: collagen trimer (GO:0005581);; Biological Process: cell adhesion (GO:0007155);; Cellular Component: extracellular matrix (GO:0031012);;	--	--	[W]	Extracellular structures	Collagenase NC10 and Endostatin;; Collagen triple helix repeat (20 copies);; Low-density lipoprotein receptor domain class A	--	S	Function unknown	collagen alpha-1(I) chain-like [Nilaparvata lugens]	molecular function: structural molecule activity (GO:0005198);; cellular component: macromolecular complex (GO:0032991);; biological process: biological adhesion (GO:0022610);; cellular component: extracellular region (GO:0005576);; cellular component: extracellular region part (GO:0044421)
gene2645	LOC111043287	7.128015	349	9.602847	448	4.820399	213	4.3289	215	5.692023	219	2.582838	118	0.0073370158659342	0.815488795272859	up	[O]	Posttranslational modification, protein turnover, chaperones	Molecular Function: serine-type endopeptidase activity (GO:0004252);; Biological Process: proteolysis (GO:0006508);;	--	--	[E]	Amino acid transport and metabolism	Trypsin	Phenoloxidase-activating factor 3 OS=Holotrichia diomphalia OX=33394 GN=PPAF3 PE=1 SV=1	O	Posttranslational modification, protein turnover, chaperones	serine protease easter-like [Nilaparvata lugens]	biological process: metabolic process (GO:0008152);; molecular function: catalytic activity (GO:0003824)
gene2649	LOC111043283	6.7411010000000005	273	8.624673000000001	332	3.100722	114	2.886734	120	4.226285	135	1.815398	70	0.0042173509171949	1.07352380751172	up	[O]	Posttranslational modification, protein turnover, chaperones	Molecular Function: serine-type endopeptidase activity (GO:0004252);; Biological Process: proteolysis (GO:0006508);;	--	--	[E]	Amino acid transport and metabolism	Trypsin	Melanization protease 1 OS=Drosophila melanogaster OX=7227 GN=MP1 PE=1 SV=1	O	Posttranslational modification, protein turnover, chaperones	melanization protease 1-like [Nilaparvata lugens]	biological process: metabolic process (GO:0008152);; molecular function: catalytic activity (GO:0003824)
gene2651	LOC111043284	8.704223	698	12.259634	937	4.365207	315	3.118412	253	5.057601	319	3.554567	266	0.000175822899219638	1.14094263836754	up	--	--	Molecular Function: serine-type endopeptidase activity (GO:0004252);; Biological Process: proteolysis (GO:0006508);;	--	--	[E]	Amino acid transport and metabolism	Trypsin	Proclotting enzyme OS=Tachypleus tridentatus OX=6853 PE=1 SV=1	O	Posttranslational modification, protein turnover, chaperones	proclotting enzyme-like [Nilaparvata lugens]	biological process: metabolic process (GO:0008152);; molecular function: catalytic activity (GO:0003824)
gene273	LOC111043471	2.851066	154	3.442999	177	3.4688	169	7.323501	400	4.936983	209	5.379824	270	0.000715480638108206	-0.81252954371626	down	[L]	Replication, recombination and repair	Molecular Function: DNA binding (GO:0003677);; Molecular Function: ATP binding (GO:0005524);; Biological Process: DNA replication (GO:0006260);;	K10755|1.02265e-157|api:100167434|K10755 replication factor C subunit 2/4 | (RefSeq) replication factor C subunit 4	DNA replication (ko03030);; Nucleotide excision repair (ko03420);; Mismatch repair (ko03430)	[L]	Replication, recombination and repair	Replication factor C C-terminal domain;; DNA polymerase III, delta subunit;; ATPase family associated with various cellular activities (AAA)	Probable replication factor C subunit 4 OS=Dictyostelium discoideum OX=44689 GN=rfc4 PE=3 SV=1	L	Replication, recombination and repair	replication factor C subunit 4 [Nilaparvata lugens]	molecular function: binding (GO:0005488);; biological process: metabolic process (GO:0008152);; biological process: cellular process (GO:0009987)
gene279	LOC111043554	1.696394	91	1.695378	87	1.56307	75	2.943897	159	2.903893	122	2.660271	132	0.00731739044015974	-0.735930576875413	down	[H]	Coenzyme transport and metabolism	--	K00231|1.98756e-152|cqu:CpipJ_CPIJ005767|K00231 protoporphyrinogen/coproporphyrinogen III oxidase [EC:1.3.3.4 1.3.3.15] | (RefSeq) protoporphyrinogen oxidase	Porphyrin and chlorophyll metabolism (ko00860)	[H]	Coenzyme transport and metabolism	Flavin containing amine oxidoreductase;; NAD(P)-binding Rossmann-like domain	Protoporphyrinogen oxidase OS=Dictyostelium discoideum OX=44689 GN=ppox PE=3 SV=1	H	Coenzyme transport and metabolism	protoporphyrinogen oxidase [Nilaparvata lugens]	--
gene2839	LOC111043495	9.733871	270	7.262277	192	7.259353	182	5.443792	153	3.053123	67	5.285811	137	0.00369962004576809	0.839692939899882	up	[C]	Energy production and conversion	Molecular Function: methyltransferase activity (GO:0008168);; Biological Process: methylation (GO:0032259);;	K10718|8.38669e-37|mde:101893410|K10718 juvenile hormone-III synthase [EC:2.1.1.325] | (RefSeq) uncharacterized LOC101893410	Insect hormone biosynthesis (ko00981)	--	--	Methyltransferase domain;; Methyltransferase domain;; Methyltransferase domain;; Methyltransferase domain;; Methyltransferase domain	Juvenile hormone acid O-methyltransferase OS=Bombyx mori OX=7091 GN=JHAMT PE=1 SV=1	S	Function unknown	juvenile hormone acid O-methyltransferase [Nilaparvata lugens]	molecular function: catalytic activity (GO:0003824);; biological process: metabolic process (GO:0008152)
gene2860	LOC111043518	5.151616	1006	6.687872	1245	5.535042	973	3.583492	708	3.66219	562	3.45504	629	1.59398208777901e-06	0.735200985620312	up	--	--	--	--	--	[T]	Signal transduction mechanisms	Headcase protein;; Headcase protein family homologue	Headcase protein OS=Drosophila melanogaster OX=7227 GN=hdc PE=1 SV=2	S	Function unknown	headcase protein [Nilaparvata lugens]	--
gene2861	LOC111043519	83.652141	4734	40.804431	2204	84.781892	4320	49.459968	2833	47.311876999999996	2103	41.353416	2180	0.00482759043676971	0.640112483328182	up	--	--	--	--	--	--	--	--	--	--	--	uncharacterized protein LOC111043519 isoform X1 [Nilaparvata lugens]	--
gene2912	LOC111043593	20.297903	690	5.251765	171	13.867081	424	24.645018	847	20.647558	551	37.419613	1184	0.00378297466911116	-1.04216975089316	down	--	--	--	--	--	--	--	Protein of unknown function (DUF1676)	--	S	Function unknown	uncharacterized protein LOC111043593 [Nilaparvata lugens]	--
gene2918	LOC111043596	49.4846	2250	66.717949	2892	70.753067	2896	27.761686	1277	40.668724	1452	34.872623	1477	1.95645094131617e-06	0.893077585411573	up	[R]	General function prediction only	--	--	--	--	--	WD domain, G-beta repeat;; PQQ-like domain;; Nucleoporin Nup120/160	F-box/WD repeat-containing protein 7 OS=Drosophila melanogaster OX=7227 GN=ago PE=1 SV=1	S	Function unknown	zinc finger CCCH domain-containing protein 17 [Nilaparvata lugens]	--
gene2928	LOC111043597	7.776918	142	10.302621	179	8.855952	146	3.901077	72	3.953252	57	4.863464	83	0.000155892843800087	1.11017880219347	up	[O]	Posttranslational modification, protein turnover, chaperones	Molecular Function: serine-type endopeptidase activity (GO:0004252);; Biological Process: proteolysis (GO:0006508);;	K01769|2.62152e-52|hst:105181700|K01769 guanylate cyclase, other [EC:4.6.1.2] | (RefSeq) soluble guanylate cyclase 89Db	--	[E]	Amino acid transport and metabolism	Trypsin	Trypsin-1 OS=Astacus astacus OX=6715 PE=1 SV=1	O	Posttranslational modification, protein turnover, chaperones	trypsin-1-like [Nilaparvata lugens]	biological process: metabolic process (GO:0008152);; molecular function: catalytic activity (GO:0003824)
gene2992	LOC111043667	421.410522	4738	171.829956	1842	269.98938	2732	216.937088	2468	195.922562	1730	143.599884	1504	0.00743759566823069	0.673382708928256	up	--	--	Molecular Function: Ras guanyl-nucleotide exchange factor activity (GO:0005088);; Molecular Function: calcium ion binding (GO:0005509);; Cellular Component: nucleus (GO:0005634);; Cellular Component: polytene chromosome (GO:0005700);; Cellular Component: plasma membrane (GO:0005886);; Biological Process: double-strand break repair (GO:0006302);; Biological Process: mitotic G2 DNA damage checkpoin…	--	--	[DZ]	Cell cycle control, cell division, chromosome partitioning;; Cytoskeleton	Translationally controlled tumour protein	Translationally-controlled tumor protein homolog OS=Drosophila melanogaster OX=7227 GN=Tctp PE=1 SV=1	S	Function unknown	translationally-controlled tumor protein homolog [Nilaparvata lugens]	biological process: biological regulation (GO:0065007);; molecular function: molecular function regulator (GO:0098772);; molecular function: binding (GO:0005488);; cellular component: cell (GO:0005623);; cellular component: organelle (GO:0043226);; cellular component: cell part (GO:0044464);; cellular component: membrane (GO:0016020);; biological process: metabolic process (GO:0008152);; biologic…
gene2998	LOC111043681	2.39665	56	3.188672	71	3.199055	67	0.995903	24	0.645406	12	0.54806	12	1.90067702283209e-06	2.00549449430458	up	[O]	Posttranslational modification, protein turnover, chaperones	--	K09542|1.12736e-46|phu:Phum_PHUM080350|K09542 crystallin, alpha B | (RefSeq) protein lethal, putative	Protein processing in endoplasmic reticulum (ko04141);; Longevity regulating pathway - multiple species (ko04213)	[O]	Posttranslational modification, protein turnover, chaperones	Hsp20/alpha crystallin family	Protein lethal(2)essential for life OS=Drosophila melanogaster OX=7227 GN=l(2)efl PE=1 SV=1	O	Posttranslational modification, protein turnover, chaperones	alpha-crystallin A chain-like [Nilaparvata lugens]	--
gene3008	LOC111043687	84.73011799999999	4223	72.982794	3468	87.131113	3908	47.884265	2410	47.960223	1872	50.243551	2324	7.99256145292554e-08	0.784743302874129	up	--	--	Biological Process: fatty acid biosynthetic process (GO:0006633);; Cellular Component: integral component of membrane (GO:0016021);; Molecular Function: transferase activity (GO:0016740);;	--	--	[I]	Lipid transport and metabolism	GNS1/SUR4 family	Elongation of very long chain fatty acids protein AAEL008004 OS=Aedes aegypti OX=7159 GN=AAEL008004 PE=2 SV=2	I	Lipid transport and metabolism	elongation of very long chain fatty acids protein AAEL008004 isoform X1 [Nilaparvata lugens]	biological process: metabolic process (GO:0008152);; biological process: cellular process (GO:0009987);; biological process: single-organism process (GO:0044699);; cellular component: membrane (GO:0016020);; cellular component: membrane part (GO:0044425);; molecular function: catalytic activity (GO:0003824)
gene3030	LOC111043712	52.688747	3064	31.790984	1760	50.739019	2681	21.627176	1261	27.270304	1239	28.286397	1530	2.16125989825828e-05	0.854167262086474	up	--	--	--	--	--	[R]	General function prediction only	Sulfotransferase domain	--	S	Function unknown	estrogen sulfotransferase, testis isoform-like isoform X1 [Nilaparvata lugens]	--
gene3036	LOC111043709	4.817086	169	5.830862	195	4.708693	149	1.191809	43	2.936047	81	1.07964	36	2.38385567262849e-05	1.59913738514503	up	[QV]	Secondary metabolites biosynthesis, transport and catabolism;; Defense mechanisms	Molecular Function: monooxygenase activity (GO:0004497);; Molecular Function: iron ion binding (GO:0005506);; Cellular Component: membrane (GO:0016020);; Molecular Function: oxidoreductase activity, acting on paired donors, with incorporation or reduction of molecular oxygen (GO:0016705);; Molecular Function: heme binding (GO:0020037);; Biological Process: oxidation-reduction process (GO:0055114)…	K15001|1.96886e-83|dpo:Dpse_GA12945|K15001 cytochrome P450 family 4 [EC:1.14.-.-] | (RefSeq) GA12945 gene product from transcript GA12945-RA	--	[QI]	Secondary metabolites biosynthesis, transport and catabolism;; Lipid transport and metabolism	Cytochrome P450	Cytochrome P450 4c3 OS=Drosophila melanogaster OX=7227 GN=Cyp4c3 PE=2 SV=1	Q	Secondary metabolites biosynthesis, transport and catabolism	cytochrome P450 4c3-like [Nilaparvata lugens]	biological process: metabolic process (GO:0008152);; biological process: single-organism process (GO:0044699);; molecular function: catalytic activity (GO:0003824);; molecular function: binding (GO:0005488);; cellular component: membrane (GO:0016020)
gene3055	LOC111043741	20.870024	2596	25.172153	2985	22.604301	2531	46.256836	5820	54.660892	5337	48.640499	5634	4.39704099942394e-13	-1.08661196307449	down	--	--	--	K17284|6.8785e-46|tca:659061|K17284 perilipin-2 | (RefSeq) lipid storage droplets surface-binding protein 1	--	--	--	Perilipin family	Lipid storage droplets surface-binding protein 1 OS=Drosophila melanogaster OX=7227 GN=Lsd-1 PE=2 SV=2	S	Function unknown	lipid storage droplets surface-binding protein 1-like [Nilaparvata lugens]	--
gene3263	LOC111043967	24.231946999999998	460	30.409647	549	9.542328	164	11.155622000000001	214	13.464114	201	8.113775	145	0.00320671660483604	1.00307159212604	up	--	--	Molecular Function: hydrolase activity (GO:0016787);; Cellular Component: cell part (GO:0044464);; Biological Process: single-organism cellular process (GO:0044763);;	--	--	[R]	General function prediction only	Carboxylesterase family	Esterase 6 OS=Drosophila simulans OX=7240 GN=Est-6 PE=3 SV=1	I	Lipid transport and metabolism	uncharacterized protein LOC111043967 [Nilaparvata lugens]	molecular function: catalytic activity (GO:0003824);; cellular component: cell part (GO:0044464);; biological process: cellular process (GO:0009987);; biological process: single-organism process (GO:0044699)
gene3308	LOC111044015	93.015854	1348	88.690956	1225	82.460808	1075	40.086002	588	38.328056	436	35.906948	485	2.54042872011615e-18	1.24415434328322	up	--	--	--	--	--	--	--	Glycogen synthase kinase-3 binding	--	S	Function unknown	uncharacterized protein LOC111044015 [Nilaparvata lugens]	--
gene3327	LOC111044034	213.955811	7563	130.764679	4407	225.159317	7164	71.751244	2566	112.84034	3132	133.502914	4395	0.000391957733015592	0.870704741841064	up	--	--	--	--	--	--	--	Haemolymph juvenile hormone binding protein (JHBP)	--	S	Function unknown	uncharacterized protein LOC111044034 [Nilaparvata lugens]	--
gene3340	LOC111044053	11.417224	782	12.606016	823	9.713809	599	3.806039	264	3.505817	189	3.996315	255	4.31756077644906e-19	1.60752648601099	up	--	--	Molecular Function: protein kinase inhibitor activity (GO:0004860);; Cellular Component: cytoplasm (GO:0005737);; Biological Process: negative regulation of protein kinase activity (GO:0006469);; Biological Process: cytokine-mediated signaling pathway (GO:0019221);; Biological Process: negative regulation of JAK-STAT cascade (GO:0046426);;	--	--	[T]	Signal transduction mechanisms	SH2 domain	--	O	Posttranslational modification, protein turnover, chaperones	uncharacterized protein LOC111044053 [Nilaparvata lugens]	biological process: biological regulation (GO:0065007);; molecular function: molecular function regulator (GO:0098772);; cellular component: cell (GO:0005623);; cellular component: cell part (GO:0044464);; biological process: cellular process (GO:0009987);; biological process: signaling (GO:0023052);; biological process: single-organism process (GO:0044699);; biological process: response to stimu…
gene3370	LOC111044070	8.217814	267	7.003602	217	6.05287	177	3.626289	119	4.155578	106	5.343589	162	0.00671698119038155	0.725314758789975	up	--	--	--	--	--	[OR]	Posttranslational modification, protein turnover, chaperones;; General function prediction only	Serine carboxypeptidase S28	Putative serine protease K12H4.7 OS=Caenorhabditis elegans OX=6239 GN=K12H4.7 PE=3 SV=2	O	Posttranslational modification, protein turnover, chaperones	putative serine protease K12H4.7 [Nilaparvata lugens]	--
gene3424	LOC111044136	12.744826	372	8.845332	246	9.058997	238	16.924746	499	12.709908	291	17.711813	481	0.00761390216328804	-0.594331172994976	down	--	--	--	K08059|3.51643e-34|tca:100142038|K08059 interferon, gamma-inducible protein 30 | (RefSeq) uncharacterized LOC100142038	--	[O]	Posttranslational modification, protein turnover, chaperones	Gamma interferon inducible lysosomal thiol reductase (GILT)	GILT-like protein C02D5.2 OS=Caenorhabditis elegans OX=6239 GN=C02D5.2 PE=3 SV=1	S	Function unknown	GILT-like protein C02D5.2 [Nilaparvata lugens]	--
gene3435	LOC111044142	37.861528	1113	30.815119	864	35.610125	942	58.898463	1750	59.969906	1384	47.030849	1287	2.37926898755544e-05	-0.62859704574661	down	[J]	Translation, ribosomal structure and biogenesis	Molecular Function: RNA binding (GO:0003723);; Molecular Function: ATP binding (GO:0005524);; Cellular Component: cytoplasm (GO:0005737);; Biological Process: mRNA processing (GO:0006397);; Biological Process: RNA splicing (GO:0008380);; Cellular Component: nuclear speck (GO:0016607);; Molecular Function: hydrolase activity (GO:0016787);; Biological Process: protein catabolic process (GO:0030163)…	K12876|1.55271e-67|nvi:100115053|K12876 RNA-binding protein 8A | (RefSeq) RNA-binding protein 8A	RNA transport (ko03013);; mRNA surveillance pathway (ko03015);; Spliceosome (ko03040)	[R]	General function prediction only	RNA recognition motif. (a.k.a. RRM, RBD, or RNP domain)	RNA-binding protein 8A OS=Drosophila melanogaster OX=7227 GN=tsu PE=1 SV=1	S	Function unknown	RNA-binding protein 8A isoform X1 [Nilaparvata lugens]	molecular function: binding (GO:0005488);; cellular component: cell (GO:0005623);; cellular component: cell part (GO:0044464);; biological process: metabolic process (GO:0008152);; biological process: cellular process (GO:0009987);; cellular component: membrane-enclosed lumen (GO:0031974);; cellular component: organelle (GO:0043226);; cellular component: organelle part (GO:0044422);; molecular fu…
gene3441	LOC111044141	40.384953	5230	39.562134	4884	39.957043	4657	33.175964	4346	27.336123	2779	20.445047	2466	0.000233857963352827	0.610127609998449	up	[E]	Amino acid transport and metabolism	Biological Process: glycine metabolic process (GO:0006544);; Molecular Function: oxidoreductase activity (GO:0016491);;	K00281|0|dsi:Dsimw501_GD18680|K00281 glycine dehydrogenase [EC:1.4.4.2] | (RefSeq) Dsim_GD18680; GD18680 gene product from transcript GD18680-RB	Glycine, serine and threonine metabolism (ko00260);; Glyoxylate and dicarboxylate metabolism (ko00630);; Carbon metabolism (ko01200)	[E]	Amino acid transport and metabolism	Glycine cleavage system P-protein;; Beta-eliminating lyase;; Aminotransferase class-V	Glycine dehydrogenase (decarboxylating), mitochondrial OS=Dictyostelium discoideum OX=44689 GN=gcvP PE=3 SV=1	E	Amino acid transport and metabolism	glycine dehydrogenase (decarboxylating), mitochondrial [Nilaparvata lugens]	biological process: metabolic process (GO:0008152);; biological process: cellular process (GO:0009987);; biological process: single-organism process (GO:0044699);; molecular function: catalytic activity (GO:0003824)
gene3442	LOC111044143	19.10288	676	16.060886	542	15.633135	498	29.728632	1065	28.525679	793	24.051529	793	1.86381554753606e-05	-0.658002378695938	down	--	--	--	--	--	[D]	Cell cycle control, cell division, chromosome partitioning	Cyclin, N-terminal domain	Cyclin-T1.2 OS=Caenorhabditis elegans OX=6239 GN=cit-1.2 PE=3 SV=2	DKL	Cell cycle control, cell division, chromosome partitioning;; Transcription;; Replication, recombination and repair	cyclin-related protein FAM58A [Nilaparvata lugens]	--
gene3455	LOC111044178	10.704605	1191	14.282442	1515	11.78958	1180	23.139938	2604	21.643608	1890	15.475012	1603	9.51915825869609e-05	-0.669469487698472	down	[J]	Translation, ribosomal structure and biogenesis	--	--	--	--	--	--	--	S	Function unknown	uncharacterized protein LOC111044178 [Nilaparvata lugens]	--
gene346	LOC111044305	5.01711	272	6.506094	336	5.862646	286	7.741403	424	7.828735	333	11.223022	566	0.00771594298049271	-0.593261227815827	down	[I]	Lipid transport and metabolism	Biological Process: metabolic process (GO:0008152);; Molecular Function: transferase activity, transferring acyl groups (GO:0016746);;	K01641|0|dpe:Dper_GL10732|K01641 hydroxymethylglutaryl-CoA synthase [EC:2.3.3.10] | (RefSeq) GL10732 gene product from transcript GL10732-RA	Synthesis and degradation of ketone bodies (ko00072);; Valine, leucine and isoleucine degradation (ko00280);; Butanoate metabolism (ko00650);; Terpenoid backbone biosynthesis (ko00900)	[I]	Lipid transport and metabolism	Hydroxymethylglutaryl-coenzyme A synthase N terminal;; Hydroxymethylglutaryl-coenzyme A synthase C terminal;; Hydroxymethylglutaryl-coenzyme A synthase C terminal	Hydroxymethylglutaryl-CoA synthase 1 OS=Blattella germanica OX=6973 GN=HMGCS-1 PE=2 SV=1	I	Lipid transport and metabolism	LOW QUALITY PROTEIN: hydroxymethylglutaryl-CoA synthase 1 [Nilaparvata lugens]	biological process: metabolic process (GO:0008152);; molecular function: catalytic activity (GO:0003824)
gene3502	LOC111044234	2.026534	126	2.980001	176	2.690645	150	4.923642	309	4.686638	228	4.072936	235	0.00106458571078761	-0.789831478072704	down	[H]	Coenzyme transport and metabolism	Molecular Function: polyprenyltransferase activity (GO:0002094);; Biological Process: ubiquinone biosynthetic process (GO:0006744);; Biological Process: isoprenoid biosynthetic process (GO:0008299);; Cellular Component: integral component of mitochondrial inner membrane (GO:0031305);;	K06125|3.39462e-154|cfo:105251859|K06125 4-hydroxybenzoate polyprenyltransferase [EC:2.5.1.39] | (RefSeq) 4-hydroxybenzoate polyprenyltransferase, mitochondrial	Ubiquinone and other terpenoid-quinone biosynthesis (ko00130)	[H]	Coenzyme transport and metabolism	UbiA prenyltransferase family	4-hydroxybenzoate polyprenyltransferase, mitochondrial OS=Aedes aegypti OX=7159 GN=coq2 PE=3 SV=1	H	Coenzyme transport and metabolism	4-hydroxybenzoate polyprenyltransferase, mitochondrial [Nilaparvata lugens]	molecular function: catalytic activity (GO:0003824);; biological process: metabolic process (GO:0008152);; biological process: cellular process (GO:0009987);; biological process: single-organism process (GO:0044699);; cellular component: cell (GO:0005623);; cellular component: membrane (GO:0016020);; cellular component: organelle (GO:0043226);; cellular component: organelle part (GO:0044422);; ce…
gene3531	LOC111044267	2.656839	582	2.962901	618	2.879467	567	1.610293	357	1.580042	272	2.003736	409	5.18272396756649e-05	0.740321194915491	up	[K]	Transcription	--	K10282|0|phu:Phum_PHUM041660|K10282 F-box and leucine-rich repeat protein 16 | (RefSeq) F-box/LRR-repeat protein, putative	--	[R]	General function prediction only	Leucine Rich repeat;; Leucine Rich repeats (2 copies);; Leucine Rich Repeat	Uncharacterized F-box/LRR-repeat protein C02F5.7 OS=Caenorhabditis elegans OX=6239 GN=C02F5.7 PE=4 SV=3	S	Function unknown	F-box/LRR-repeat protein 16 [Nilaparvata lugens]	--
gene3536	LOC111044271	29.915066	4233	39.73606	5371	42.861564	5488	19.401108	2796	27.898854	3114	28.851596	3824	0.00244311989992184	0.592912248594793	up	[T]	Signal transduction mechanisms	--	K04734|9.50689e-53|phu:Phum_PHUM345810|K04734 NF-kappa-B inhibitor alpha | (RefSeq) NF-kappa-B inhibitor alpha, putative	--	[R]	General function prediction only	Ankyrin repeats (3 copies);; Ankyrin repeats (many copies);; Ankyrin repeat;; Ankyrin repeat;; Ankyrin repeats (many copies)	NF-kappa-B inhibitor cactus OS=Drosophila melanogaster OX=7227 GN=cact PE=1 SV=2	S	Function unknown	NF-kappa-B inhibitor cactus-like isoform X2 [Nilaparvata lugens]	--
gene3566	LOC111044306	32.181053	978	29.594084	858	33.26915	910	52.02861	1600	54.089787	1291	54.049892	1530	2.61168897154141e-07	-0.716649379127606	down	[J]	Translation, ribosomal structure and biogenesis	Molecular Function: nucleotide binding (GO:0000166);; Molecular Function: nucleic acid binding (GO:0003676);;	K14325|6.01634e-39|pxy:105381695|K14325 RNA-binding protein with serine-rich domain 1 | (RefSeq) RNA-binding protein with serine-rich domain 1	RNA transport (ko03013);; mRNA surveillance pathway (ko03015)	[A]	RNA processing and modification	RNA recognition motif. (a.k.a. RRM, RBD, or RNP domain)	--	S	Function unknown	RNA-binding protein with serine-rich domain 1, partial [Nilaparvata lugens]	molecular function: binding (GO:0005488)
gene3615	LOC111044372	16.257559	592	18.767166	651	17.276022	566	7.350534	271	11.744493	336	6.514341	221	1.13563361767368e-06	1.07253703558351	up	--	--	--	--	--	--	--	--	--	T	Signal transduction mechanisms	uncharacterized protein LOC111044372, partial [Nilaparvata lugens]	--
gene362	LOC111044355	64.885931	6234	68.865374	6240	58.667152	5088	36.884718	3529	35.240981000000005	2651	29.693061999999998	2622	2.00810526743945e-11	0.967918625210005	up	--	--	--	K14156|2.8852e-131|api:100169456|K14156 choline/ethanolamine kinase [EC:2.7.1.32 2.7.1.82] | (RefSeq) choline/ethanolamine kinase	Glycerophospholipid metabolism (ko00564)	[M]	Cell wall/membrane/envelope biogenesis	Choline/ethanolamine kinase;; Phosphotransferase enzyme family	Choline kinase A2 OS=Caenorhabditis elegans OX=6239 GN=cka-2 PE=1 SV=2	M	Cell wall/membrane/envelope biogenesis	choline/ethanolamine kinase isoform X1 [Nilaparvata lugens]	--
gene3635	LOC111044388	14.102347	1181	13.345207	1067	9.024625	677	18.710979	1586	18.185571000000003	1197	19.691760000000002	1536	0.000371349763874125	-0.603394926088232	down	[J]	Translation, ribosomal structure and biogenesis	Molecular Function: binding (GO:0005488);; Biological Process: RNA modification (GO:0009451);; Molecular Function: isomerase activity (GO:0016853);;	K06173|2.19866e-140|api:100169354|K06173 tRNA pseudouridine38-40 synthase [EC:5.4.99.12] | (RefSeq) tRNA pseudouridine synthase A, mitochondrial	--	[J]	Translation, ribosomal structure and biogenesis	tRNA pseudouridine synthase	--	J	Translation, ribosomal structure and biogenesis	tRNA pseudouridine synthase A, mitochondrial isoform X1 [Nilaparvata lugens]	molecular function: binding (GO:0005488);; biological process: metabolic process (GO:0008152);; biological process: cellular process (GO:0009987);; molecular function: catalytic activity (GO:0003824)
gene3672	LOC111044420	3.705377	813	3.913347	819	3.694982	730	1.979248	440	2.649835	457	2.673338	547	0.000108195751376127	0.664099666330735	up	--	--	--	--	--	--	--	--	--	S	Function unknown	uncharacterized protein LOC111044420 [Nilaparvata lugens]	--
gene3697	LOC111044454	24.415857	650	30.612438	776	31.958614	765	16.015606	431	19.99437	418	18.064369	448	4.4581785968771e-05	0.722743658039793	up	[O]	Posttranslational modification, protein turnover, chaperones	Biological Process: response to oxidative stress (GO:0006979);; Cellular Component: integral component of membrane (GO:0016021);; Biological Process: protein repair (GO:0030091);; Molecular Function: peptide-methionine (R)-S-oxide reductase activity (GO:0033743);; Biological Process: oxidation-reduction process (GO:0055114);;	K07305|6.94889e-68|api:100166392|K07305 peptide-methionine (R)-S-oxide reductase [EC:1.8.4.12] | (RefSeq) Msrb3; methionine sulfoxide reductase B3	--	[O]	Posttranslational modification, protein turnover, chaperones	SelR domain	Methionine-R-sulfoxide reductase B1 OS=Drosophila melanogaster OX=7227 GN=SelR PE=1 SV=3	O	Posttranslational modification, protein turnover, chaperones	uncharacterized protein LOC111044454 [Nilaparvata lugens]	biological process: response to stimulus (GO:0050896);; cellular component: membrane (GO:0016020);; cellular component: membrane part (GO:0044425);; biological process: metabolic process (GO:0008152);; biological process: cellular process (GO:0009987);; biological process: single-organism process (GO:0044699);; molecular function: catalytic activity (GO:0003824)
gene3700	LOC111044451	26.982124	1390	26.7302	1312	26.929359	1248	45.29361	2360	44.264687	1789	35.414024	1698	3.97209973544362e-05	-0.591376241050795	down	--	--	Cellular Component: mitochondrion (GO:0005739);; Cellular Component: endoplasmic reticulum membrane (GO:0005789);; Biological Process: DNA replication (GO:0006260);; Biological Process: DNA repair (GO:0006281);; Biological Process: protein retention in ER lumen (GO:0006621);; Biological Process: protein transport (GO:0015031);; Cellular Component: integral component of membrane (GO:0016021);; Mol…	K10949|4.56425e-119|aec:105147718|K10949 ER lumen protein retaining receptor | (RefSeq) ER lumen protein-retaining receptor	--	[U]	Intracellular trafficking, secretion, and vesicular transport	ER lumen protein retaining receptor	ER lumen protein-retaining receptor OS=Drosophila melanogaster OX=7227 GN=KdelR PE=2 SV=1	U	Intracellular trafficking, secretion, and vesicular transport	ER lumen protein-retaining receptor [Nilaparvata lugens]	cellular component: cell (GO:0005623);; cellular component: organelle (GO:0043226);; cellular component: cell part (GO:0044464);; cellular component: membrane (GO:0016020);; cellular component: organelle part (GO:0044422);; cellular component: membrane part (GO:0044425);; biological process: metabolic process (GO:0008152);; biological process: cellular process (GO:0009987);; biological process: r…
gene3706	LOC111044460	20.790466	4833	25.397047	5629	24.378366	5101	10.614642	2497	13.790327	2517	19.952593	4320	0.00114875989056659	0.696513109387009	up	--	--	--	--	--	--	--	Smoothelin cytoskeleton protein	--	S	Function unknown	serine/arginine repetitive matrix protein 2-like [Nilaparvata lugens]	--
gene3787	LOC111044548	6.18521	454	2.997851	210	1.243372	83	0.290949	22	1.93879	112	0.116544	8	0.00369207930152475	2.1932742814372	up	--	--	--	--	--	[R]	General function prediction only	Acyltransferase family	Nose resistant to fluoxetine protein 6 OS=Caenorhabditis elegans OX=6239 GN=nrf-6 PE=1 SV=3	S	Function unknown	nose resistant to fluoxetine protein 6-like [Nilaparvata lugens]	--
gene3802	LOC111044569	23.110703	4092	24.526808	4140	21.30802	3396	14.522945	2602	13.796278	1918	14.507882	2392	2.58479925430769e-07	0.721878131170537	up	[T]	Signal transduction mechanisms	Molecular Function: protein kinase activity (GO:0004672);; Molecular Function: ATP binding (GO:0005524);; Biological Process: protein phosphorylation (GO:0006468);;	K08814|1.68239e-114|pxy:105397922|K08814 tribbles homolog 1/2 | (RefSeq) tribbles homolog 2	--	[T]	Signal transduction mechanisms	Protein kinase domain;; Protein tyrosine kinase	Tribbles OS=Drosophila melanogaster OX=7227 GN=trbl PE=1 SV=1	T	Signal transduction mechanisms	tribbles homolog 2 [Nilaparvata lugens]	biological process: metabolic process (GO:0008152);; biological process: cellular process (GO:0009987);; molecular function: catalytic activity (GO:0003824);; molecular function: binding (GO:0005488)
gene3843	LOC111044616	14.109719	1034	17.423746	1217	20.232298	1337	9.696234	719	12.327666	704	9.53336	648	1.33169248314218e-05	0.762022178758094	up	[E]	Amino acid transport and metabolism	--	K01640|1.2154e-139|api:100160586|K01640 hydroxymethylglutaryl-CoA lyase [EC:4.1.3.4] | (RefSeq) hydroxymethylglutaryl-CoA lyase, mitochondrial	Synthesis and degradation of ketone bodies (ko00072);; Valine, leucine and isoleucine degradation (ko00280);; Butanoate metabolism (ko00650);; Peroxisome (ko04146)	[CE]	Energy production and conversion;; Amino acid transport and metabolism	HMGL-like	--	E	Amino acid transport and metabolism	hydroxymethylglutaryl-CoA lyase, mitochondrial isoform X2 [Nilaparvata lugens]	--
gene3867	LOC111044638	4.790545	255	3.959323	201	4.741936	227	8.029814	431	7.679514	320	5.893807	292	0.00251189621419498	-0.634322014834864	down	[S]	Function unknown	Cellular Component: membrane (GO:0016020);;	--	--	[S]	Function unknown	Uncharacterised ACR, YagE family COG1723	--	S	Function unknown	required for meiotic nuclear division protein 1 homolog [Nilaparvata lugens]	cellular component: membrane (GO:0016020)
gene393	LOC111044781	48.041025	5030	47.209859	4714	44.079527999999996	4155	18.515719	1964	19.361656	1593	18.127735	1770	2.57329805527463e-22	1.34964503318536	up	[P]	Inorganic ion transport and metabolism	Biological Process: cell adhesion (GO:0007155);; Biological Process: integrin-mediated signaling pathway (GO:0007229);; Molecular Function: secondary active sulfate transmembrane transporter activity (GO:0008271);; Cellular Component: integrin complex (GO:0008305);; Biological Process: sulfate transmembrane transport (GO:1902358);;	K14708|0|tca:107398485|K14708 solute carrier family 26 (sodium-independent sulfate anion transporter), member 11 | (RefSeq) sodium-independent sulfate anion transporter-like	--	[P]	Inorganic ion transport and metabolism	Sulfate permease family	Sulfate permease family protein 3 OS=Caenorhabditis elegans OX=6239 GN=sulp-3 PE=2 SV=3	P	Inorganic ion transport and metabolism	sodium-independent sulfate anion transporter-like [Nilaparvata lugens]	biological process: biological adhesion (GO:0022610);; biological process: cellular process (GO:0009987);; biological process: signaling (GO:0023052);; biological process: single-organism process (GO:0044699);; biological process: response to stimulus (GO:0050896);; biological process: biological regulation (GO:0065007);; biological process: localization (GO:0051179);; molecular function: transpo…
gene3950	LOC111044732	268.058319	23666	199.061905	16755	225.044144	17883	130.643799	11669	106.313362	7368	100.491074	8263	4.37918075584218e-11	1.07546138093161	up	--	--	--	--	--	[I]	Lipid transport and metabolism	CRAL/TRIO domain;; Divergent CRAL/TRIO domain	--	S	Function unknown	retinaldehyde-binding protein 1 [Nilaparvata lugens]	--
gene3954	LOC111044735	54.513924	2559	65.257096	2916	29.682412	1237	23.469136000000002	1115	28.665596	1059	28.285341000000003	1238	6.79630364952162e-05	0.916253457845234	up	--	--	--	--	--	--	--	--	--	S	Function unknown	uncharacterized protein LOC111044735 isoform X1 [Nilaparvata lugens]	--
gene3976	LOC111044763	23.479507	2552	21.933807	2272	20.72496	2027	8.980116	988	14.884284	1270	13.616524	1378	4.58932840484283e-06	0.851042614921352	up	--	--	--	--	--	--	--	Protein of unknown function (DUF3421)	Protein unzipped OS=Drosophila melanogaster OX=7227 GN=uzip PE=1 SV=2	S	Function unknown	protein unzipped-like [Nilaparvata lugens]	--
gene3991	LOC111044782	66.35565799999999	3108	70.83587800000001	3163	68.945347	2906	26.720437	1265	30.37747	1119	54.124810000000004	2362	8.6596527228203e-05	0.912860377224889	up	--	--	Molecular Function: structural constituent of cuticle (GO:0042302);;	--	--	--	--	Insect cuticle protein;; Domain of unknown function (DUF4794)	Pro-resilin OS=Drosophila melanogaster OX=7227 GN=resilin PE=1 SV=1	S	Function unknown	pro-resilin-like isoform X2 [Nilaparvata lugens]	molecular function: structural molecule activity (GO:0005198)
gene3993	LOC111044774	117.15377	4777	129.697159	5042	136.331421	5003	43.791668	1807	49.298382	1578	84.044655	3192	5.03852551508137e-07	1.13844053899688	up	--	--	--	--	--	--	--	--	--	--	--	bromodomain-containing protein DDB_G0280777-like [Nilaparvata lugens]	--
gene4023	LOC111044811	8.425415	412	6.962903	325	5.473024	241	1.418339	71	3.594947	138	2.198187	100	9.576801573798e-07	1.56917531220444	up	[QV]	Secondary metabolites biosynthesis, transport and catabolism;; Defense mechanisms	Molecular Function: monooxygenase activity (GO:0004497);; Molecular Function: iron ion binding (GO:0005506);; Molecular Function: oxidoreductase activity, acting on paired donors, with incorporation or reduction of molecular oxygen (GO:0016705);; Molecular Function: heme binding (GO:0020037);; Biological Process: oxidation-reduction process (GO:0055114);;	--	--	[QI]	Secondary metabolites biosynthesis, transport and catabolism;; Lipid transport and metabolism	Cytochrome P450	Cytochrome P450 4c3 OS=Drosophila melanogaster OX=7227 GN=Cyp4c3 PE=2 SV=1	Q	Secondary metabolites biosynthesis, transport and catabolism	cytochrome P450 4c3-like [Nilaparvata lugens]	biological process: metabolic process (GO:0008152);; biological process: single-organism process (GO:0044699);; molecular function: catalytic activity (GO:0003824);; molecular function: binding (GO:0005488)
gene4026	LOC111044821	19.751501	498	18.904808	455	24.002974	545	39.314163	1003	36.166603	716	28.889233	678	5.1182487726539e-05	-0.692908145513637	down	--	--	Cellular Component: commitment complex (GO:0000243);; Biological Process: spliceosomal complex assembly (GO:0000245);; Biological Process: spliceosomal snRNP assembly (GO:0000387);; Molecular Function: RNA binding (GO:0003723);; Cellular Component: U5 snRNP (GO:0005682);; Cellular Component: U1 snRNP (GO:0005685);; Cellular Component: U2 snRNP (GO:0005686);; Cellular Component: U4 snRNP (GO:00056…	K11088|2.13605e-50|spu:105438529|K11088 small nuclear ribonucleoprotein D3 | (RefSeq) small nuclear ribonucleoprotein Sm D3-like	Spliceosome (ko03040)	[A]	RNA processing and modification	LSM domain	Small nuclear ribonucleoprotein Sm D3 OS=Drosophila melanogaster OX=7227 GN=SmD3 PE=1 SV=1	K	Transcription	small nuclear ribonucleoprotein Sm D3-like [Nilaparvata lugens]	cellular component: cell (GO:0005623);; cellular component: macromolecular complex (GO:0032991);; cellular component: organelle (GO:0043226);; cellular component: organelle part (GO:0044422);; cellular component: cell part (GO:0044464);; biological process: cellular process (GO:0009987);; biological process: cellular component organization or biogenesis (GO:0071840);; molecular function: binding …
gene4058	LOC111044844	2.857306	291	4.747586	461	3.218713	295	1.344495	139	3.027327	242	0.991721	94	0.00282201020677763	1.06001593709112	up	[K]	Transcription	--	K16606|2.84335e-99|tca:657816|K16606 leucine-rich repeat-containing protein 49 | (RefSeq) leucine-rich repeat-containing protein 49	--	[T]	Signal transduction mechanisms	Leucine-rich repeat;; Leucine Rich repeats (2 copies);; Leucine rich repeat	Protein phosphatase 1 regulatory subunit SDS22 homolog OS=Caenorhabditis elegans OX=6239 GN=sds-22 PE=3 SV=1	S	Function unknown	leucine-rich repeat-containing protein 49 [Nilaparvata lugens]	--
gene4073	LOC111044867	24.214439000000002	2302	17.300485000000002	1572	21.219955	1815	12.950247000000001	1246	12.964578	968	15.146679	1342	9.64487175160495e-05	0.644478275682891	up	[R]	General function prediction only	--	--	--	--	--	--	--	F	Nucleotide transport and metabolism	uncharacterized protein LOC111044867 isoform X1 [Nilaparvata lugens]	--
gene4098	LOC111044904	4962.275391	133888	5081.877441	130719	5096.959473	123778	10835.333984	295765	10664.416016	225880	13558.888672	340704	3.23623732046489e-13	-1.17919105729939	down	--	--	--	--	--	--	--	--	--	--	--	adhesive plaque matrix protein-like [Nilaparvata lugens]	--
gene4114	LOC111044917	6.379917	429	8.11371	520	5.709798	346	12.751385	868	9.515063	503	10.775101	675	0.000234765165551206	-0.674684795914977	down	[G]	Carbohydrate transport and metabolism	Molecular Function: transferase activity (GO:0016740);;	K00699|6.47069e-88|phu:Phum_PHUM296780|K00699 glucuronosyltransferase [EC:2.4.1.17] | (RefSeq) UDP-glucuronosyltransferase 2B20 precursor, putative	Pentose and glucuronate interconversions (ko00040);; Ascorbate and aldarate metabolism (ko00053);; Starch and sucrose metabolism (ko00500);; Retinol metabolism (ko00830);; Porphyrin and chlorophyll metabolism (ko00860);; Metabolism of xenobiotics by cytochrome P450 (ko00980);; Drug metabolism - cytochrome P450 (ko00982);; Drug metabolism - other enzymes (ko00983)	[GC]	Carbohydrate transport and metabolism;; Energy production and conversion	UDP-glucoronosyl and UDP-glucosyl transferase;; Glycosyltransferase family 28 C-terminal domain	Putative UDP-glucuronosyltransferase ugt-58 OS=Caenorhabditis elegans OX=6239 GN=ugt-58 PE=3 SV=2	S	Function unknown	UDP-glucuronosyltransferase 2B1-like [Nilaparvata lugens]	molecular function: catalytic activity (GO:0003824)
gene4115	LOC111044910	0.613682	45	0.8027	56	0.507501	33	1.892057	138	1.172058	67	0.98124	66	0.00712901405189779	-1.01660385283898	down	--	--	Cellular Component: nucleus (GO:0005634);; Cellular Component: cytoplasm (GO:0005737);;	--	--	[S]	Function unknown	Armadillo/beta-catenin-like repeat;; HEAT repeats;; Kinesin-associated protein (KAP);; HEAT repeat;; HEAT-like repeat;; Armadillo-like;; V-ATPase subunit H;; non-SMC mitotic condensation complex subunit 1;; V-ATPase subunit H	Armadillo repeat-containing protein gudu OS=Drosophila melanogaster OX=7227 GN=gudu PE=2 SV=1	S	Function unknown	LOW QUALITY PROTEIN: armadillo repeat-containing protein gudu-like [Nilaparvata lugens]	cellular component: cell (GO:0005623);; cellular component: organelle (GO:0043226);; cellular component: cell part (GO:0044464)
gene4206	LOC111045015	50.081791	1522	36.338779	1053	35.229187	964	15.92146	490	20.03167	478	17.886591	507	4.79016813823787e-12	1.20955993655796	up	[O]	Posttranslational modification, protein turnover, chaperones	--	K09542|3.83464e-54|phu:Phum_PHUM080350|K09542 crystallin, alpha B | (RefSeq) protein lethal, putative	Protein processing in endoplasmic reticulum (ko04141);; Longevity regulating pathway - multiple species (ko04213)	[O]	Posttranslational modification, protein turnover, chaperones	Hsp20/alpha crystallin family	Protein lethal(2)essential for life OS=Drosophila melanogaster OX=7227 GN=l(2)efl PE=1 SV=1	O	Posttranslational modification, protein turnover, chaperones	alpha-crystallin A chain-like [Nilaparvata lugens]	--
gene4215	LOC111045024	19.357141	637	20.063025	630	19.075449	565	29.289074	975	30.406153	786	33.419823	1024	2.06174698792888e-05	-0.636281356868127	down	[E]	Amino acid transport and metabolism	Biological Process: amino acid transmembrane transport (GO:0003333);; Molecular Function: amino acid transmembrane transporter activity (GO:0015171);; Cellular Component: integral component of membrane (GO:0016021);;	K13868|6.94219e-169|mde:101894834|K13868 solute carrier family 7 (L-type amino acid transporter), member 9 | (RefSeq) b(0,+)-type amino acid transporter 1-like	--	[E]	Amino acid transport and metabolism	Amino acid permease;; Amino acid permease	--	E	Amino acid transport and metabolism	b(0,+)-type amino acid transporter 1 [Nilaparvata lugens]	biological process: single-organism process (GO:0044699);; biological process: localization (GO:0051179);; molecular function: transporter activity (GO:0005215);; cellular component: membrane (GO:0016020);; cellular component: membrane part (GO:0044425)
gene4231	LOC111045021	9.324862	442	8.984155	406	10.956524	468	17.27314	828	19.458557	724	14.209322	628	1.12130847244538e-05	-0.757276610934071	down	--	--	--	--	--	--	--	Domain of unknown function (DUF4508)	--	S	Function unknown	uncharacterized protein C14orf119 [Nilaparvata lugens]	--
gene4232	LOC111045023	7.978258	496	7.080998	420	8.01835	449	5.579509	351	4.693512	229	5.471616	317	0.00166251837231513	0.58647530883514	up	--	--	--	--	--	[S]	Function unknown	ML domain	NPC intracellular cholesterol transporter 2 homolog a OS=Drosophila melanogaster OX=7227 GN=Npc2a PE=2 SV=1	S	Function unknown	epididymal secretory protein E1-like [Nilaparvata lugens]	--
gene4240	LOC111045053	6.43142	906	8.0938	1087	6.126454	777	3.704524	528	3.963648	439	5.842505	767	0.00158524880419293	0.638269866702285	up	[IR]	Lipid transport and metabolism;; General function prediction only	Molecular Function: oxidoreductase activity (GO:0016491);;	--	--	[R]	General function prediction only	GMC oxidoreductase;; GMC oxidoreductase	Glucose dehydrogenase [FAD, quinone] OS=Drosophila melanogaster OX=7227 GN=Gld PE=3 SV=3	E	Amino acid transport and metabolism	LOW QUALITY PROTEIN: glucose dehydrogenase [FAD, quinone]-like [Nilaparvata lugens]	molecular function: catalytic activity (GO:0003824)
gene4243	LOC111045056	4.363967	466	5.245045	534	4.939763	475	2.59954	281	2.704159	227	2.797254	278	2.49598830414213e-06	0.880037461967658	up	[IR]	Lipid transport and metabolism;; General function prediction only	--	K00108|0|nvi:107981588|K00108 choline dehydrogenase [EC:1.1.99.1] | (RefSeq) glucose dehydrogenase [FAD, quinone]-like	--	[R]	General function prediction only	GMC oxidoreductase;; GMC oxidoreductase;; NAD(P)-binding Rossmann-like domain;; FAD binding domain	Glucose dehydrogenase [FAD, quinone] OS=Drosophila pseudoobscura pseudoobscura OX=46245 GN=Gld PE=3 SV=4	E	Amino acid transport and metabolism	glucose dehydrogenase [FAD, quinone]-like [Nilaparvata lugens]	--
gene428	LOC111045378	13.990039	565	15.658561	603	11.860641	431	4.982859	204	10.469298	332	5.695757	214	0.000104866429592762	1.01318904240353	up	--	--	--	--	--	[I]	Lipid transport and metabolism	CRAL/TRIO domain	Retinol-binding protein pinta OS=Drosophila melanogaster OX=7227 GN=pinta PE=2 SV=1	S	Function unknown	alpha-tocopherol transfer protein-like [Nilaparvata lugens]	--
gene432	LOC111045566	1.235232	74	1.668767	95	1.446578	78	3.881584	234	2.632337	123	2.488541	138	0.000746284239699698	-1.00182414542825	down	--	--	--	K03165|8.28485e-25|api:100166310|K03165 DNA topoisomerase III [EC:5.99.1.2] | (RefSeq) DNA topoisomerase 3-alpha	Homologous recombination (ko03440);; Fanconi anemia pathway (ko03460)	[L]	Replication, recombination and repair	GRF zinc finger;; Topoisomerase DNA binding C4 zinc finger	DNA topoisomerase 3-alpha OS=Drosophila melanogaster OX=7227 GN=Top3alpha PE=2 SV=2	L	Replication, recombination and repair	DNA topoisomerase 3-alpha-like [Nilaparvata lugens]	--
gene4328	LOC111045137	2.053225	96	0.763921	34	2.070781	87	3.678149	173	3.983117	146	3.22379	140	0.00259039771773433	-1.10950364883167	down	--	--	--	--	--	[R]	General function prediction only	Zinc-finger double domain;; C2H2-type zinc-finger domain;; Zinc finger, C2H2 type;; C2H2-type zinc finger	Krueppel homolog 1 OS=Drosophila melanogaster OX=7227 GN=Kr-h1 PE=2 SV=2	S	Function unknown	gastrula zinc finger protein XlCGF57.1-like [Nilaparvata lugens]	--
gene4353	LOC111045174	205.033112	4204	155.150894	3033	158.069687	2917	117.062859	2428	113.40921	1826	121.033699	2311	0.000108142548550132	0.593858718808425	up	--	--	--	--	--	--	--	--	--	--	--	uncharacterized protein LOC111045174 [Nilaparvata lugens]	--
gene4374	LOC111045198	29.375624	3476	34.4883	3890	30.728907	3273	17.179564	2057	20.884077	1940	25.007526	2756	0.000350071350449257	0.615154092426593	up	--	--	--	--	--	--	--	PDZ domain (Also known as DHR or GLGF)	--	S	Function unknown	uncharacterized protein LOC111045198 [Nilaparvata lugens]	--
gene4406	LOC111045227	3.965933	313	3.063858	230	3.322954	236	6.090543	486	5.708195	353	5.340531	392	0.000411818557144757	-0.688712602862104	down	--	--	--	K11579|1.35917e-34|api:100169179|K11579 protein zwilch | (RefSeq) protein zwilch homolog	--	--	--	RZZ complex, subunit zwilch	--	S	Function unknown	uncharacterized protein LOC111045227 [Nilaparvata lugens]	--
gene443	LOC111045618	11.498039	635	15.089142	794	14.102411	701	6.314107	353	6.874108	298	10.403093	535	0.000180415876527516	0.814181407900053	up	--	--	--	--	--	--	--	--	--	--	--	glycine-rich cell wall structural protein-like [Nilaparvata lugens]	--
[truncated: 278 more rows]
