# Supplementary material for: Repellency Mechanism of Natural Guar Gum-Based Film Incorporated with Citral against Brown Planthopper, Nilaparvata lugens (Stål) (Hemiptera: Delphacidae)
Source: Int J Mol Sci. 2022 Jan 11;23(2):758. doi: 10.3390/ijms23020758 (PMC8776237; doi:10.3390/ijms23020758)
Supplement: Supplementary file 1 [file ijms-23-00758-s001.zip › ╘¡╩╝╩2╛▌/EPG.xlsx]

## Sheet: Sheet1
	CK	1	2	3	4	5	6	7	8	9	10	11	12	13	平均	方差	根号13	标准误	显著性
CK	np波时长	12.9682	19.599	8.58333	16.1217	13.66	10.6737	13.8327	20.2892	17.2097	55.839	41.1053	18.1023	48.737	22.8247	15.3396	3.6056	4.25437	c
100倍	np波时长	105.432	82.7532	171.364	186.363	179.367	91.3565	178.296	121.6	106.165	78.7005	115.613	120.049	94.7078	125.521	39.3145	3.6056	10.9037	a
200倍	np波时长	96.8155	144.073	43.4917	142.125	106.118	152.956	143.307	85.5077	74.8322	97.6308	56.5882	73.887	116.294	102.587	35.6272	3.6056	9.88107	a
400倍	np波时长	45.482	90.341	40.7945	40.1057	18.0557	45.7125	32.9975	89.0612	65.4577	25.8148	104.622	115.449	31.306	57.323	32.181	3.6056	8.92529	b
800倍	np波时长	12.7303	46.6247	27.4118	4.03183	11.8462	32.7268	28.5995	53.976	15.9555	20.895	35.2248	17.0802	53.5592	27.7432	16.1572	3.6056	4.48114	c
CK	Ph波时长	127.02	41.7892	77.4507	151.274	126.754	131.68	58.3425	114.186	87.5758	131.613	45.1583	110.878	62.6953	97.4167	37.0772	3.6056	10.2832	a
100倍	Ph波时长	49.3378	36.1377	55.8013	54.5325	30.0092	45.0857	37.5733	37.6745	31.6335	39.6087	54.0105	47.4017	35.3988	42.6312	8.90864	3.6056	2.47078	d
200倍	Ph波时长	42.1127	44.0405	42.7295	67.0937	55.6275	61.2715	64.2172	53.7672	43.5977	39.3155	43.4523	46.8052	39.81	49.5262	9.69089	3.6056	2.68773	cd
400倍	Ph波时长	74.641	59.127	56.017	43.4523	69.3197	59.6118	63.7288	63.7583	58.5047	75.8257	52.5843	62.9765	80.5408	63.0837	10.1435	3.6056	2.81327	bc
800倍	Ph波时长	45.8683	116.372	76.7477	91.5142	56.057	65.0205	82.4967	123.097	59.261	51.1718	69.0273	36.1318	118.078	76.2187	28.668	3.6056	7.95097	b
CK	N4-a波时长	61.1793	64.0057	23.5617	64.5683	49.3818	74.67	62.6337	54.9622	65.4503	21.8072	58.663	16.3803	64.5992	52.451	19.1475	3.6056	5.31048	a
100倍	N4-a波时长	40.6927	22.0385	60.608	30.8207	35.2473	28.4283	82.3337	55.0268	31.6523	48.1517	34.6288	30.6142	24.5912	40.3719	17.0665	3.6056	4.73334	a
200倍	N4-a波时长	21.8198	20.114	39.0295	82.6513	25.221	18.525	59.3767	55.1477	40.9455	44.0763	51.2135	62.0483	38.2113	42.9523	19.039	3.6056	5.28041	a
400倍	N4-a波时长	33.2638	57.1135	70.6172	91.3103	46.1542	38.0478	45.0848	51.0042	28.1003	51.3902	31.6312	19.7673	50.4745	47.2276	18.8821	3.6056	5.23687	a
800倍	N4-a波时长	43.0283	49.384	29.9253	48.2698	76.882	53.539	68.5635	43.9695	45.3673	68.8555	32.624	34.5045	39.5598	48.8056	14.6645	3.6056	4.06716	a
CK	N4-b波时长	74.3183	76.423	115.205	77.7633	123.826	73.962	125.012	105.9	164.881	12.4945	113.59	20.1125	62.5638	88.1577	42.6799	3.6056	11.8371	a
100倍	N4-b波时长	51.2568	57.7113	138.324	48.7693	37.0492	80.4803	101.829	100.18	96.0625	18.0162	107.728	23.8162	23.6582	68.0677	38.4899	3.6056	10.675	a
200倍	N4-b波时长	65.911	136.157	25.4152	30.9812	82.0745	46.3348	102.945	35.2442	84.1483	57.3802	47.9345	148.652	92.9025	73.5446	39.0476	3.6056	10.8297	a
400倍	N4-b波时长	89.6662	27.7362	86.8497	65.1975	111.165	19.1693	105.893	132.379	160.815	98.9197	59.6363	69.916	41.994	82.2567	40.7843	3.6056	11.3114	a
800倍	N4-b波时长	128.559	44.1632	71.5898	199.565	20.002	26.3812	157.304	32.5785	11.2302	138.324	159.446	63.3762	81.9805	87.2693	62.4129	3.6056	17.31	a
CK	N5波时长	47.4392	101.22	48.3037	22.7393	60.0383	109.16	130.137	6.73667	54.2947	26.1032	97.489	17.6982	55.7455	59.7773	38.6747	3.6056	10.7263	a
100倍	N5波时长	102.593	51.7692	27.6348	22.9473	60.2755	30.6077	23.21	40.6963	44.1348	68.631	41.184	36.3885	42.1765	45.5576	21.8638	3.6056	6.06384	a
200倍	N5波时长	52.4492	70.4927	45.6012	54.7847	20.3105	72.5573	26.3517	45.3298	75.0108	28.6075	74.2607	29.0275	51.4088	49.7071	19.4765	3.6056	5.40174	a
400倍	N5波时长	44.6595	33.0337	33.711	60.4683	25.1558	51.7035	90.1687	56.4593	76.183	53.448	75.4545	28.992	49.6697	52.239	19.766	3.6056	5.48202	a
800倍	N5波时长	60.1438	60.0573	102.465	19.6352	82.9393	31.7665	57.2812	44.9325	57.5998	45.694	48.0585	71.8838	27.8922	54.6423	22.6245	3.6056	6.27482	a
CK	np波次数	5	4	3	5	3	3	2	2	3	2	3	2	4	3.15385	1.06819	3.6056	0.296258	a
100倍	np波次数	2	3	2	4	2	3	2	3	1	2	2	2	2	2.30769	0.751068	3.6056	0.208306	b
200倍	np波次数	2	2	2	3	2	3	3	2	4	3	3	3	2	2.61538	0.650444	3.6056	0.180398	ab
400倍	np波次数	2	2	3	2	2	3	5	2	4	3	4	3	2	2.84615	0.987096	3.6056	0.273768	ab
800倍	np波次数	4	2	3	3	2	3	3	2	3	3	5	2	3	2.92308	0.862316	3.6056	0.23916	ab
CK	Ph波次数	5	5	5	7	5	6	4	7	4	6	4	5	6	5.30769	1.03155	3.6056	0.286098	a
100倍	Ph波次数	5	6	2	7	3	5	4	4	5	3	5	2	5	4.30769	1.49358	3.6056	0.414238	a
200倍	Ph波次数	4	3	7	3	5	5	6	4	5	5	3	4	5	4.53846	1.19829	3.6056	0.332341	a
400倍	Ph波次数	4	4	7	5	4	7	6	7	3	6	2	3	4	4.76923	1.69085	3.6056	0.468951	a
800倍	Ph波次数	6	3	3	6	4	5	5	6	7	6	5	5	6	5.15385	1.21423	3.6056	0.336763	a
CK	N4-a波次数	2	2	1	5	3	2	3	6	3	3	5	2	4	3.15385	1.46322	3.6056	0.40582	a
100倍	N4-a波次数	1	1	2	1	2	1	2	1	2	2	1	1	1	1.38462	0.50637	3.6056	0.14044	c
200倍	N4-a波次数	2	1	4	1	1	3	2	1	2	1	2	3	2	1.92308	0.954074	3.6056	0.264609	b
400倍	N4-a波次数	1	1	3	3	3	4	1	2	3	3	3	2	3	2.46154	0.967418	3.6056	0.26831	ab
800倍	N4-a波次数	2	4	2	4	3	2	3	5	2	3	4	3	3	3.07692	0.954074	3.6056	0.264609	a
CK	N4-b波次数	1	0	1	0	1	1	1	1	0	0	0	1	1	0.615385	0.50637	3.6056	0.14044	a
100倍	N4-b波次数	0	0	1	0	0	1	2	1	1	0	2	1	1	0.769231	0.725011	3.6056	0.201079	a
200倍	N4-b波次数	2	1	1	0	1	1	1	0	3	0	0	1	0	0.846154	0.898717	3.6056	0.249256	a
400倍	N4-b波次数	1	1	3	2	1	1	0	1	0	2	0	0	1	1	0.912871	3.6056	0.253181	a
800倍	N4-b波次数	1	1	3	1	1	2	2	0	1	2	0	1	1	1.23077	0.83205	3.6056	0.230766	a
CK	N5波次数	3	5	1	3	2	1	1	2	1	2	2	2	4	2.23077	1.23517	3.6056	0.342569	a
100倍	N5波次数	1	1	1	2	3	5	2	1	3	2	2	1	3	2.07692	1.18754	3.6056	0.32936	a
200倍	N5波次数	1	1	2	3	3	3	2	2	1	3	1	3	3	2.15385	0.898717	3.6056	0.249256	a
400倍	N5波次数	2	3	3	3	1	3	1	2	1	2	3	3	4	2.38462	0.960769	3.6056	0.266466	a
800倍	N5波次数	2	1	5	2	1	4	1	2	2	2	4	3	2	2.38462	1.26085	3.6056	0.349692	a
CK	np波平均时长	6.48409	19.599	8.58333	17.9195	13.66	16.1217	13.8327	20.2892	20.6737	18.1023	17.2097	19.9468	16.254	16.052	4.41696	3.6056	1.22503	d
100倍	np波平均时长	118.297	93.667	85.6822	89.1479	44.8418	26.5413	38.703	40.5333	36.6115	39.3503	61.8893	120.049	66.7963	66.3161	32.0591	3.6056	8.89147	a
200倍	np波平均时长	32.2718	56.5882	43.4917	76.0394	50.9852	47.3539	65.7033	42.7538	37.4161	32.5436	42.0696	72.0365	35.5312	48.8296	14.6864	3.6056	4.07323	b
400倍	np波平均时长	22.741	22.8609	35.2375	40.9244	30.1137	42.7098	26.4988	26.3081	23.0915	44.8435	28.7493	28.8622	61.306	33.4036	11.322	3.6056	3.14012	c
800倍	np波平均时长	15.6562	28.5995	13.7059	14.0318	19.6866	31.9428	30.9089	43.494	17.9778	16.965	12.045	8.54008	17.8531	20.8774	9.93425	3.6056	2.75523	cd
CK	Ph波平均时长	25.404	23.6156	24.5151	21.6106	25.3508	24.2883	40.9947	14.5872	24.5448	21.9467	25.8169	22.1757	38.0621	25.6087	6.84755	3.6056	1.89914	a
100倍	Ph波平均时长	24.4041	54.0699	15.9582	27.2662	10.1682	15.0286	7.95975	20.6242	24.6193	6.34739	8.61787	13.0775	26.3016	19.5725	12.7101	3.6056	3.52511	a
200倍	Ph波平均时长	10.5282	13.8071	14.6564	51.0037	19.1546	12.2543	16.0543	51.0037	15.1651	20.7376	12.4402	10.6824	28.3995	21.2221	14.0665	3.6056	3.90128	a
400倍	Ph波平均时长	40.3052	14.7818	18.7991	30.4067	30.5445	12.2525	12.6931	31.8792	12.0633	20.9679	26.6423	22.5953	21.1112	22.6955	8.83436	3.6056	2.45018	a
800倍	Ph波平均时长	7.64472	15.6434	11.7996	33.0838	13.6454	23.0041	43.4523	27.8137	21.6412	20.3769	34.9506	33.4859	31.2467	24.4453	10.6002	3.6056	2.93992	a
CK	N4-a波平均时长	39.1271	34.5045	32.9428	51.5092	43.3252	52.6105	30.9036	39.5598	42.6337	30.5897	27.3462	32.0028	31.6408	37.592	8.06385	3.6056	2.23648	a
100倍	N4-a波平均时长	54.9622	36.3663	18.1517	18.2096	67.9587	30.6142	22.965	40.2652	30.304	21.5228	34.0797	29.5053	37.9681	34.0671	14.3656	3.6056	3.98424	a
200倍	N4-a波平均时长	30.9099	32.7252	6.175	37.5002	28.2113	24.3399	95.8767	40.6583	30.456	57.0285	34.925	21.2135	19.5147	35.3488	21.7771	3.6056	6.03981	a
400倍	N4-a波平均时长	18.9717	35.0201	38.4124	26.6737	48.1048	30.278	70.9043	23.5391	30.1456	46.1542	37.7474	42.9109	26.6319	36.5765	13.5653	3.6056	3.76229	a
800倍	N4-a波平均时长	25.0857	28.0899	43.0283	32.346	29.9253	32.9131	25.0294	36.1282	44.6834	33.7127	73.2198	37.4446	41.3092	37.1474	12.551	3.6056	3.48099	a
CK	N4-b波平均时长	17.3183	19.6334	49.4598	13.5895	25.004	18.4803	28.4404	10.8998	26.423	48.7693	19.7826	37.962	25.0123	26.2134	12.2901	3.6056	3.4086	a
100倍	N4-b波平均时长	15.2047	17.4423	37.0492	57.7113	24.2568	25.4152	27.6038	10.1803	19.1125	11.8285	21.994	17.7275	18.8162	23.4109	12.4863	3.6056	3.46304	a
200倍	N4-b波平均时长	29.8333	23.8258	26.4945	25.911	18.5527	14.3348	31.9345	28.0745	24.1483	29.9025	7.97167	28.652	17.3802	23.6166	7.08226	3.6056	1.96424	a
400倍	N4-b波平均时长	9.66617	36.1575	25.8932	44.1264	11.1647	19.1693	7.92672	44.4062	26.8497	4.50404	35.1487	19.916	38.3243	24.8656	13.9922	3.6056	3.8807	a
800倍	N4-b波平均时长	28.5593	14.1632	27.6893	101.288	23.7949	19.8744	7.65225	16.4024	36.7762	9.13933	19.8182	17.2563	13.8667	25.8678	24.0677	3.6056	6.67509	a
CK	N5波平均时长	15.8131	20.2441	27.8727	32.9842	30.0192	17.572	33.0817	26.1032	43.5293	27.1473	142.195	14.496	54.5802	37.3568	33.4277	3.6056	9.27104	a
100倍	N5波平均时长	19.6352	13.1758	27.6348	59.5524	17.9571	15.2366	11.605	40.6963	14.7116	131.129	20.592	18.7527	34.3155	32.6918	32.5133	3.6056	9.01745	a
200倍	N5波平均时长	19.5853	63.6267	14.8738	18.2616	33.5474	24.1858	51.7692	22.6649	52.4492	22.921	75.4545	21.7798	24.7536	34.2979	19.6957	3.6056	5.46253	a
400倍	N5波平均时长	22.3298	28.2297	34.1551	63.3544	25.1558	56.0512	51.4398	29.0275	12.0146	26.724	56.3133	33.8189	32.4174	36.2332	15.5361	3.6056	4.30887	a
800倍	N5波平均时长	30.0719	60.0573	38.8907	51.2966	82.9393	102.591	10.1643	20.1561	28.7999	22.847	12.1861	20.6024	13.9461	38.0422	28.6845	3.6056	7.95554	a
CK	刺探次数	2	3	3	1	3	2	2	2	1	3	3	5	1	2.38462	1.1209	3.6056	0.310877	b
100倍	刺探次数	2	2	2	2	2	3	4	4	5	3	5	2	5	3.15385	1.28103	3.6056	0.355288	b
200倍	刺探次数	4	2	2	3	5	5	4	4	5	5	3	2	5	3.76923	1.23517	3.6056	0.342569	b
400倍	刺探次数	4	4	5	5	4	7	6	2	6	6	6	5	3	4.84615	1.40512	3.6056	0.389705	a
800倍	刺探次数	6	5	3	6	9	5	7	6	6	9	6	3	6	5.92308	1.801	3.6056	0.4995	a
CK	np波占比%	3.6023	5.4442	2.3843	5.0284	3.7944	4.4782	3.8424	5.6359	15.5108	4.7805	11.4181	2.9649	3.5381	5.57096	3.7218	3.6056	1.03223	d
100倍	np波占比%	29.2866	49.5266	47.6013	51.7674	25.3768	29.4903	17.9569	33.7777	52.0372	32.1148	26.3077	33.3469	55.6636	37.2503	12.3712	3.6056	3.43111	a
200倍	np波占比%	26.8932	45.6393	12.081	33.3662	39.4792	29.4774	42.4877	28.9474	15.7189	39.8075	58.43	20.5242	32.304	32.7043	12.7223	3.6056	3.52847	ab
400倍	np波占比%	22.6339	24.7392	31.3318	12.6979	37.1708	35.5915	9.16597	29.0616	18.1827	25.0947	36.4569	32.0692	28.6961	26.3763	8.85709	3.6056	2.45648	b
800倍	np波占比%	7.94431	3.5362	7.6144	1.11995	32.811	12.9513	25.1026	14.9933	14.8775	36.12	9.78468	4.74449	9.09079	13.8993	10.9906	3.6056	3.04819	bc
CK	Ph波占比%	35.2834	32.7994	36.5778	58.6423	11.6647	12.156	40.8585	4.53051	18.6371	12.544	21.5141	12.2589	31.7184	25.3219	15.4371	3.6056	4.28141	a
100倍	Ph波占比%	13.5578	47.1833	15.0029	16.5588	21.3188	36.5592	7.6706	11.4141	13.705	32.3255	11.9838	15.5004	21.7269	20.3467	11.534	3.6056	3.19891	a
200倍	Ph波占比%	11.698	51.142	22.3725	28.8148	10.921	10.6273	12.2335	19.2555	30.0388	10.437	15.4521	10.1196	34.7186	20.6024	12.5023	3.6056	3.46746	a
400倍	Ph波占比%	44.7835	16.4242	11.0583	25.3409	16.2513	12.1105	26.0524	24.3266	13.1671	34.6273	15.5603	45.2819	21.5654	23.5807	11.6277	3.6056	3.2249	a
800倍	Ph波占比%	12.7412	21.9161	10.0382	16.4812	11.0024	56.7611	50.8814	45.4848	14.6068	16.4614	16.2063	41.2069	12.0701	25.066	16.9274	3.6056	4.69475	a
CK	N4-a波占比%	15.2673	10.1018	25.5653	35.4021	9.7909	7.89676	11.9718	17.9356	42.3123	22.3695	10.9888	8.50394	9.98227	17.5453	10.9804	3.6056	3.04538	b
100倍	N4-a波占比%	27.2928	33.6396	39.3912	44.119	28.197	24.0695	7.0058	17.1687	28.4327	17.3982	16.9943	40.6776	17.7794	26.3205	11.0215	3.6056	3.05676	a
200倍	N4-a波占比%	34.8413	23.4083	37.0469	13.7178	8.31259	14.8719	37.7901	12.2137	34.7631	19.1265	14.6178	30.6411	17.9442	23.0227	10.5999	3.6056	2.93986	ab
400倍	N4-a波占比%	29.1834	15.8649	32.3063	11.9523	19.6159	23.0688	12.5236	14.1678	23.7953	25.364	8.78644	16.602	37.7548	20.845	8.67726	3.6056	2.40661	ab
800倍	N4-a波占比%	6.06106	5.58722	31.7026	17.4031	4.97352	44.2186	16.4935	18.1806	20.8334	22.4756	24.1746	17.2356	6.5449	18.145	11.3352	3.6056	3.14379	b
CK	N4-b波占比%	20.644	22.3556	31.5526	27.4777	34.3961	38.439	27.8279	29.4166	21.2286	32.0013	13.3151	20.545	5.58681	24.9836	8.98115	3.6056	2.49089	c
100倍	N4-b波占比%	38.3086	34.3961	75.8072	59.7648	29.4166	33.4707	54.7799	59.7648	34.7256	63.7805	38.4234	29.9243	28.2857	44.6806	15.8655	3.6056	4.40023	a
200倍	N4-b波占比%	49.9074	37.8215	44.2906	19.4211	51.5424	46.2713	47.7699	67.8906	23.3745	35.0045	48.734	41.2922	25.8062	41.4713	13.2547	3.6056	3.67615	a
400倍	N4-b波占比%	24.9073	56.9456	29.4148	18.1104	30.8791	5.32481	64.9389	32.2675	62.1852	53.9663	36.772	44.6709	24.1249	37.2698	18.1384	3.6056	5.03063	ab
800倍	N4-b波占比%	35.7109	15.9389	27.3788	37.3281	19.0496	26.5271	43.6957	35.4348	12.8708	22.7985	26.5656	26.4601	31.665	27.8018	8.89539	3.6056	2.46711	bc
CK	N5波占比%	13.1775	28.1168	28.5307	54.9737	16.6773	13.4177	6.3165	4.5453	30.3224	36.1491	15.0819	17.2509	15.4849	21.5419	13.7761	3.6056	3.82076	a
100倍	N5波占比%	19.5813	14.3803	19.0642	33.0847	14.9642	15.6426	6.44722	16.7432	20.9644	15.6424	23.8353	20.9596	11.7157	17.925	6.39451	3.6056	1.7735	a
200倍	N5波占比%	14.5692	14.2802	20.6581	15.218	12.667	20.1548	22.0999	9.9677	27.9562	31.8347	20.8363	16.7643	20.628	19.0488	6.10686	3.6056	1.69372	a
400倍	N5波占比%	12.4054	15.6831	18.946	16.7968	20.9073	26.7093	28.4626	25.0469	21.1619	14.8467	27.0803	11.44	13.7971	19.4833	5.89438	3.6056	1.63479	a
800倍	N5波占比%	16.7066	16.6826	15.9114	28.4981	23.0387	35.1969	14.3621	26.995	16	12.6928	13.3496	10.1079	32.3919	20.1487	8.14673	3.6056	2.25947	a
