# Supplementary material for: Repellency Mechanism of Natural Guar Gum-Based Film Incorporated with Citral against Brown Planthopper, Nilaparvata lugens (Stål) (Hemiptera: Delphacidae)
Source: Int J Mol Sci. 2022 Jan 11;23(2):758. doi: 10.3390/ijms23020758 (PMC8776237; doi:10.3390/ijms23020758)
Supplement: Supplementary file 1 [file ijms-23-00758-s001.zip › ╘¡╩╝╩2╛▌/Feeding Choice Test+Olfactory Reaction Analysis.xlsx]

## Sheet: 趋避（选择性）
								平均值	方差	根号3	标准误	差异性
			100倍	处理	2	3	4	3	1	1.73205	0.577351	b
				对照	12	12	10	11.3333	1.1547	1.73205	0.666667	a
				其他	1	0	1	0.666667	0.57735	1.73205	0.333333	b
			200倍	处理	3	4	4	3.66667	0.57735	1.73205	0.333333	b
				对照	11	9	11	10.3333	1.1547	1.73205	0.666667	a
				其他	1	2	0	1	1	1.73205	0.577351	c
			400倍	处理	7	6	4	5.66667	1.52753	1.73205	0.881918	b
				对照	8	9	10	9	1	1.73205	0.577351	a
				其他	0	0	1	0.333333	0.57735	1.73205	0.333333	c
			800倍	处理	7	5	6	6	1	1.73205	0.577351	a
				对照	7	9	8	8	1	1.73205	0.577351	a
				其他	1	1	2	1.33333	0.57735	1.73205	0.333333	b
				TM		CK		OT
			100X	3	0.577351	11.3333	0.666667	0.666667	0.333333
			200X	3.66667	0.333333	10.3333	0.666667	1	0.577351
			400X	5.66667	0.881918	9	0.577351	0.333333	0.333333
			800X	6	0.577351	8	0.577351	1.33333	0.333333
										平均值	方差	根号3	标准误	差异性
	着落率	100倍	处理	2	3	4	13.3333	20	26.6667	20	6.66667	1.73205	3.849
			对照	13	12	11	86.6667	80	73.3333	80	6.66667	1.73205	3.849
		200倍	处理	4	6	4	26.6667	40	26.6667	31.1111	7.698	1.73205	4.44445
			对照	11	9	11	73.3333	60	73.3333	68.8889	7.698	1.73205	4.44445
		400倍	处理	7	6	5	46.6667	40	33.3333	40	6.66667	1.73205	3.849
			对照	8	9	10	53.3333	60	66.6667	60	6.66667	1.73205	3.849
		800倍	处理	7	6	7	50	40	46.6667	45.5556	5.09175	1.73205	2.93973
			对照	7	9	8	50	60	53.3333	54.4444	5.09175	1.73205	2.93973
	拒食率	100倍	处理	2	3	4	73.3333	60	46.6667	60	13.3333	1.73205	7.69801
			对照	13	12	11
		200倍	处理	4	6	4	46.6667	20	46.6667	37.7778	15.396	1.73205	8.88889
			对照	11	9	11
		400倍	处理	7	6	5	6.66667	20	33.3333	20	13.3333	1.73205	7.69801
			对照	8	9	10
		800倍	处理	7	6	7	0	20	6.66667	8.88889	10.1835	1.73205	5.87945
			对照	7	9	8
					平均值	方差	根号3	标准误	差异性
	拒食率	73.3333	60	46.6667	60	13.3333	1.73205	7.69801	a
		46.6667	20	46.6667	37.7778	15.396	1.73205	8.88889	ab
		6.66667	20	33.3333	20	13.3333	1.73205	7.69801	b
		0	20	6.66667	8.88889	10.1835	1.73205	5.87945	b

## Sheet: 趋避（非选择性）
							平均值	方差	根号3	标准误	差异性
		48h拒食率	100	31.5687	39.4737	42.1053	37.7159	5.48381	1.73205	3.16608	a
			200	31.5789	36.8421	31.5789	33.3333	3.03869	1.73205	1.75439	ab
			400	27.536	34.2105	26.3158	29.3541	4.24981	1.73205	2.45363	bc
			800	20.0887	28.9474	17.5	22.1787	6.00305	1.73205	3.46586	c
			CK

## Sheet: 取食选择性
							趋避率			平均值	方差	根号3	标准误	差异性
	趋避率	100倍	处理	2	3	3	73.3333	60	64.7059	66.0131	6.7621	1.73205	3.9041	a	a
			对照	13	12	14	13.3333	20	17.6471	16.9935	3.38105	1.73205	1.95205	b
		200倍	处理	4	6	4	46.6667	20	46.6667	37.7778	15.396	1.73205	8.88889	a	ab
			对照	11	9	11	26.6667	40	26.6667	31.1111	7.698	1.73205	4.44445	a
		400倍	处理	7	6	5	6.66667	20	33.3333	20	13.3333	1.73205	7.69801	a	ab
			对照	8	9	10	46.6667	40	33.3333	40	6.66667	1.73205	3.849	a
		800倍	处理	7	6	7	0	20	6.66667	8.88889	10.1835	1.73205	5.87945	a	b
			对照	7	9	8	50	40	46.6667	45.5556	5.09175	1.73205	2.93973	a
						趋避率
						处理	方差	对照	方差
100X	73.3333	60	64.7059	a	100X	66.0131	3.9041	16.9935	1.95205
200X	46.6667	20	46.6667	ab	200X	37.7778	8.88889	31.1111	4.44445
400X	6.66667	20	33.3333	bc	400X	20	7.69801	40	3.849
800X	0	20	6.66667	c	800X	8.88889	5.87945	45.5556	2.93973
					虫数
							平均值	方差	根号3	标准误	差异性
	趋避率	100倍	处理	2	3	3	2.66667	0.57735	1.73205	0.333333	aA
			对照	13	12	14	13	1	1.73205	0.577351	bB				虫数
		200倍	处理	4	6	4	4.66667	1.1547	1.73205	0.666667	aA			处理	方差	对照	方差
			对照	11	9	11	10.3333	1.1547	1.73205	0.666667	aA		100X	2.66667	0.333333	13	0.577351
		400倍	处理	7	6	5	6	1	1.73205	0.577351	aA		200X	4.66667	0.666667	10.3333	0.666667
			对照	8	9	10	9	1	1.73205	0.577351	aA		400X	6	0.577351	9	0.577351
		800倍	处理	7	6	7	6.66667	0.57735	1.73205	0.333333	aA		800X	6.66667	0.333333	8	0.577351
			对照	7	9	8	8	1	1.73205	0.577351	aA

## Sheet: 嗅觉仪虫数及趋避率
处理	虫数（18cm内）	处理1	处理2	处理3	总虫数	反应率%				诱集率%
1	1号药品	1	2	2	30	76.6667	80	80	100X	3.33333	6.66667	6.66667
	2号水	11	13	12	30				water	36.6667	43.3333	40
	3号空气	8	4	4	30				air	36.6667	30	33.3333
	4号空气	3	5	6	30
	虫数（18cm内）
2	1号药品	3	5	4	30	76.6667	83.3333	80	100X	10	16.6667	13.3333
	2号水	12	13	10	30				water	40	43.3333	33.3333
	3号空气	8	2	6	30				air	26.6667	23.3333	33.3333
	4号空气	0	5	4	30
	虫数（18cm内）
3	1号药品	6	5	6	30	80	66.6667	73.3333	100X	20	16.6667	20
	2号水	8	7	9	30				water	26.6667	23.3333	30
	3号空气	7	5	4	30				air	33.3333	26.6667	23.3333
	4号空气	3	3	3	30
	虫数（18cm内）
4	1号药品	6	7	9	30	83.3333	83.3333	86.6667	100X	20	23.3333	30
	2号水	9	9	8	30				water	30	30	26.6667
	3号空气	5	5	5	30				air	33.3333	30	30
	4号空气	5	4	4	30
	诱集率%			平均值	方差	根号3	标准误	差异性		虫数			平均值	方差	根号3	标准误	差异性
100X	3.33333	6.66667	10	6.66667	3.33333	1.73205	1.9245	b	100X	1	2	2	1.66667	0.57735	1.73205	0.333333	b
water	50	43.3333	40	44.4444	5.09175	1.73205	2.93973	a	water	11	13	12	12	1	1.73205	0.577351	a
air	36.6667	30	23.3333	30	6.66667	1.73205	3.849	a	air	11	9	10	10	1	1.73205	0.577351	a
200X	10	16.6667	13.3333	13.3333	3.33333	1.73205	1.9245	b	200X	3	5	4	4	1	1.73205	0.577351	b
water	40	43.3333	33.3333	38.8889	5.09175	1.73205	2.93973	a	water	12	13	10	11.6667	1.52753	1.73205	0.881918	a
air	26.6667	23.3333	33.3333	27.7778	5.09175	1.73205	2.93973	a	air	8	7	10	8.33333	1.52753	1.73205	0.881918	a
400X	20	16.6667	20	18.8889	1.9245	1.73205	1.11111	b	400X	6	5	6	5.66667	0.57735	1.73205	0.333333	b
water	26.6667	23.3333	30	26.6667	3.33333	1.73205	1.9245	ab	water	8	7	9	8	1	1.73205	0.577351	ab
air	33.3333	26.6667	23.3333	27.7778	5.09175	1.73205	2.93973	a	air	10	8	7	8.33333	1.52753	1.73205	0.881918	a
800X	20	23.3333	30	24.4444	5.09175	1.73205	2.93973	a	800X	6	7	9	7.33333	1.52753	1.73205	0.881918	a
water	30	30	26.6667	28.8889	1.9245	1.73205	1.11111	a	water	9	9	8	8.66667	0.57735	1.73205	0.333333	a
air	33.3333	30	30	31.1111	1.9245	1.73205	1.11111	a	air	10	9	9	9.33333	0.57735	1.73205	0.333333	a
	虫数							趋避率			平均值	方差	根号3	标准误	差异性
100X	1	2	2	1	2	2	处理虫数	83.3333	69.2308	69.2308	73.9316	8.14212	1.73205	4.70086
water	11	13	12	11	11	11	对照平均虫数
air	11	9	10
																	趋避率			平均值	方差	根号3	标准误	差异性
																100X	83.3333	69.2308	69.2308	73.9316	8.14212	1.73205	4.70086	a
																200X	53.8462	33.3333	42.8571	43.3455	10.2651	1.73205	5.92658	b
200X	3	5	4	3	5	4	处理虫数	53.8462	33.3333	42.8571	43.3455	10.2651	1.73205	5.92658		400X	20	20	14.2857	18.0952	3.29914	1.73205	1.90476	c
water	12	13	10	10	10	10	对照平均虫数									800X	22.5806	12.5	0	11.6935	11.3119	1.73205	6.53093	c
air	8	7	10
400X	6	5	6	6	5	6	处理虫数	20	20	14.2857	18.0952	3.29914	1.73205	1.90476
water	8	7	9	9	7.5	8	对照平均虫数
air	10	8	7
800X	6	7	9	6	7	9	处理虫数	22.5806	12.5	0	11.6935	11.3119	1.73205	6.53093
water	9	9	8	9.5	9	8.5	对照平均虫数
air	10	9	9

## Sheet: 嗅觉仪分析
	100X	1.66667	0.333333	b				100X			4	0.577351	5.66667	0.333333	7.33333	0.881918
	water	12	0.577351	a				water			11.6667	0.881918	8	0.577351	8.66667	0.333333
	air	10	0.577351	a				air			8.33333	0.881918	8.33333	0.881918	9.33333	0.333333
								200X
								water
								air
	200X	4	0.577351	b				400X
	water	11.6667	0.881918	a				water
	air	8.33333	0.881918	a				air
								800X
								water
								air
	400X	5.66667	0.333333	b
	water	8	0.577351	ab					GC film	标准误	water	标准误	air	标准误
	air	8.33333	0.881918	a				1	1.66667	0.333333	12	0.577351	10	0.577351
								2	4	0.577351	11.6667	0.881918	8.33333	0.881918
								3	5.66667	0.333333	8	0.577351	8.33333	0.881918
								4	7.33333	0.881918	8.66667	0.333333	9.33333	0.333333
	800X	7.33333	0.881918	a
	water	8.66667	0.333333	a
	air	9.33333	0.333333	a

## Sheet: 取食选择性分析
							趋避率			平均值	方差	根号3	标准误	差异性
	趋避率	100倍	处理	2	3	3	73.3333	60	64.7059	66.0131	6.7621	1.73205	3.9041	a	a
			对照	13	12	14	13.3333	20	17.6471	16.9935	3.38105	1.73205	1.95205	b
		200倍	处理	4	6	4	46.6667	20	46.6667	37.7778	15.396	1.73205	8.88889	a	ab
			对照	11	9	11	26.6667	40	26.6667	31.1111	7.698	1.73205	4.44445	a
		400倍	处理	7	6	5	6.66667	20	33.3333	20	13.3333	1.73205	7.69801	a	ab
			对照	8	9	10	46.6667	40	33.3333	40	6.66667	1.73205	3.849	a
		800倍	处理	7	6	7	0	20	6.66667	8.88889	10.1835	1.73205	5.87945	a	b
			对照	7	9	8	50	40	46.6667	45.5556	5.09175	1.73205	2.93973	a
							取食选率			平均值	方差	根号3	标准误	差异性
	趋避率	100倍	处理	2	3	3	13.3333	20	17.6471	16.9935	3.38105	1.73205	1.95205	a	a
			对照	13	12	14	86.6667	80	82.3529	83.0065	3.38105	1.73205	1.95205	b
		200倍	处理	4	6	4	26.6667	40	26.6667	31.1111	7.698	1.73205	4.44445	a	ab
			对照	11	9	11	73.3333	60	68.75	67.3611	6.7743	1.73205	3.91115	a
		400倍	处理	7	6	5	46.6667	40	33.3333	40	6.66667	1.73205	3.849	a	ab
			对照	8	9	10	53.3333	60	58.8235	57.3856	3.55834	1.73205	2.05441	a
		800倍	处理	7	6	7	46.6667	40	46.6667	44.4444	3.849	1.73205	2.22222	a	b
			对照	8	9	8	46.6667	40	100	62.2222	32.8859	1.73205	18.9867	a
									平均值	方差	根号3	标准误	差异性
								取食选率
					100X	13.3333	20	17.6471	16.9935	3.38105	1.73205	1.95205	c
					200X	26.6667	40	26.6667	31.1111	7.698	1.73205	4.44445	b
					400X	46.6667	40	33.3333	40	6.66667	1.73205	3.849	ab
					800X	46.6667	40	46.6667	44.4444	3.849	1.73205	2.22222	a
