# Supplementary material for: Repellency Mechanism of Natural Guar Gum-Based Film Incorporated with Citral against Brown Planthopper, Nilaparvata lugens (Stål) (Hemiptera: Delphacidae)
Source: Int J Mol Sci. 2022 Jan 11;23(2):758. doi: 10.3390/ijms23020758 (PMC8776237; doi:10.3390/ijms23020758)
Supplement: Supplementary file 1 [file ijms-23-00758-s001.zip › ╘¡╩╝╩2╛▌/GO_class.xls]

#Total_gene	8060	381
#GO_classify1	GO_classify2	GO_ID	AllGene_number	Selected_gene_number	Selected_gene_ID
biological process	cellular process	GO:0009987	3800	169	gene5706;gene8212;gene15229;gene14916;gene9275;gene11065;gene19037;gene11115;gene16651;gene20484;gene10334;gene14710;gene15733;gene16607;gene14111;gene8857;gene9146;gene12549;gene6389;gene8770;gene3700;gene5948;gene273;gene19584;gene6567;gene18220;gene15501;gene12182;gene1669;gene6014;gene14442;gene13817;gene19925;gene11566;gene6422;gene15722;gene10175;gene16196;gene11973;gene2992;gene3435;gene87…
biological process	metabolic process	GO:0008152	3566	210	gene1900;gene2649;Nilaparvata_lugens_newGene_33274;gene17421;gene12002;gene9216;gene4474;gene14250;gene6667;gene16443;gene8868;gene14692;gene4895;gene9788;gene2588;gene9290;gene4911;gene16060;gene9363;gene13195;gene11550;gene5568;gene13081;gene10545;gene18493;gene17918;gene11838;gene12455;gene10844;gene18433;gene14704;gene3340;gene9392;gene20261;gene17997;gene6268;Nilaparvata_lugens_newGene_6293;…
biological process	single-organism process	GO:0044699	2720	148	gene6971;gene6240;gene5134;gene12765;gene9337;gene20577;gene16150;gene5573;gene3263;gene18575;gene17838;gene669;gene3441;gene2319;gene2611;gene19034;gene18817;gene13444;gene12478;gene9423;gene11027;gene8254;gene9690;gene4970;Nilaparvata_lugens_newGene_32619;gene7254;gene19778;gene3697;gene8143;gene1858;gene1946;gene13598;gene1914;gene17350;gene13555;gene6005;gene517;gene7898;gene21400;gene393;gen…
biological process	biological regulation	GO:0065007	1404	43	gene14754;gene1488;gene3340;gene20577;gene11835;gene6971;gene17350;gene2992;gene14442;gene1669;gene16443;gene16897;gene13817;gene9363;gene393;gene5573;gene8305;gene19584;gene14250;gene20038;gene8144;gene5948;gene3700;gene9690;gene12352;gene14111;gene13008;gene12549;gene6769;gene16899;gene10104;gene8254;gene7587;gene10334;gene1858;gene21295;gene8143;gene14272;gene9275;gene8349;Nilaparvata_lugens_n…
biological process	localization	GO:0051179	968	35	gene1946;gene18619;gene21027;Nilaparvata_lugens_newGene_18537;gene16371;gene4215;gene13008;gene6168;Nilaparvata_lugens_newGene_3317;gene6888;gene5948;gene3700;Nilaparvata_lugens_newGene_32619;gene9423;gene2611;gene19034;gene12478;gene12020;gene16531;gene9917;gene6014;gene1669;gene2122;gene393;gene6811;gene6005;gene11433;gene8560;gene2309;gene5516;gene1914;gene3435;gene13301;gene16905;gene16196
biological process	response to stimulus	GO:0050896	899	36	gene14272;gene1858;gene11609;gene8143;gene8349;gene9625;Nilaparvata_lugens_newGene_18537;gene3697;gene5386;gene9275;gene14111;gene12549;gene6389;gene4478;gene8144;gene3700;gene5948;gene10334;gene8254;gene10104;gene9363;gene16443;gene1669;Nilaparvata_lugens_newGene_43014;gene8305;gene14250;gene5573;gene393;gene20577;gene3340;gene14754;gene12455;gene16905;gene6971;gene2992;gene17350
biological process	signaling	GO:0023052	713	24	gene8143;gene16443;gene1858;gene9363;gene14272;gene393;gene9275;gene14250;Nilaparvata_lugens_newGene_18537;gene9625;gene8349;gene8305;gene5948;gene14754;gene8144;gene12549;gene20577;gene3340;gene14111;gene10104;gene17350;gene6971;gene10334;gene8254
biological process	cellular component organization or biogenesis	GO:0071840	519	10	gene2992;gene19584;gene4525;gene16305;gene1669;gene4026;gene8626;gene8857;gene11065;gene6389
biological process	multicellular organismal process	GO:0032501	225	10	gene6389;gene9363;gene7154;gene15362;gene1669;gene14754;gene20438;gene2992;gene13555;gene16905
biological process	developmental process	GO:0032502	206	6	gene1669;gene14754;gene20438;gene2992;gene15362;gene6389
biological process	biological adhesion	GO:0022610	56	2	gene393;gene2628
biological process	immune system process	GO:0002376	44	0
biological process	multi-organism process	GO:0051704	40	1	gene1669
biological process	reproduction	GO:0000003	39	1	gene1669
biological process	locomotion	GO:0040011	34	1	gene6389
biological process	reproductive process	GO:0022414	29	1	gene1669
biological process	growth	GO:0040007	18	1	gene2992
biological process	behavior	GO:0007610	16	2	gene16905;gene1669
biological process	rhythmic process	GO:0048511	2	0
cellular component	membrane	GO:0016020	2620	108	gene1946;gene8143;gene9379;gene16092;gene16371;gene3697;gene4506;gene3036;gene9275;gene5386;gene19778;gene6389;gene8857;gene16607;gene9690;gene3700;gene5948;gene9101;Nilaparvata_lugens_newGene_32619;gene8770;gene3867;gene9423;gene10334;gene2611;gene19034;gene10951;gene5733;gene18575;gene17838;gene14442;gene6014;gene1669;gene4535;gene14427;gene2122;gene6995;gene7103;gene11226;gene19406;gene8;gene9…
cellular component	cell	GO:0005623	2451	75	gene16443;gene13075;gene16897;gene14692;gene19274;gene4895;gene9917;gene393;gene8305;gene4525;gene1488;gene12455;gene18408;gene3340;gene18433;gene7264;gene13555;gene13301;gene21027;gene11609;gene14272;gene19279;gene7091;gene3502;gene14752;gene1207;Nilaparvata_lugens_newGene_18537;gene14755;gene8144;gene16305;gene13008;gene10299;gene14800;gene1669;gene14442;gene18575;gene13817;gene11226;gene5573;g…
cellular component	cell part	GO:0044464	2425	74	gene14800;gene10299;gene16305;gene14755;gene8144;gene1207;Nilaparvata_lugens_newGene_18537;gene14752;gene3502;gene7091;gene19279;gene14272;gene11609;gene21027;gene13555;gene7264;gene13301;gene18433;gene3340;gene18408;gene12455;gene1488;gene4525;gene8305;gene393;gene4895;gene9917;gene19274;gene16897;gene14692;gene16443;gene13075;gene20484;gene15733;gene2611;Nilaparvata_lugens_newGene_20798;gene168…
cellular component	membrane part	GO:0044425	1694	70	gene16905;gene16196;gene17368;gene6240;gene9337;gene7154;gene3008;gene6014;gene14442;gene4535;gene10951;gene2611;gene19034;gene9423;gene3700;gene9690;gene5948;gene9101;Nilaparvata_lugens_newGene_32619;gene6389;gene8857;gene9275;gene19778;gene3697;gene16371;gene4506;gene1946;gene1914;gene5516;gene13301;gene13555;gene10545;gene14058;Nilaparvata_lugens_newGene_21923;gene14754;gene6005;gene6811;gene1…
cellular component	organelle	GO:0043226	1536	51	gene19584;gene8305;gene4525;gene2122;gene11226;gene5573;gene9917;gene19274;gene1669;gene14442;gene13075;gene13817;gene18575;gene16897;gene11973;gene16905;gene7264;gene13301;gene11835;gene2992;gene3435;gene18408;gene16807;gene8560;gene9337;gene18433;gene1488;gene12455;gene16371;gene3502;gene11065;gene4026;gene21295;gene11609;gene21027;gene20484;gene14800;gene10299;gene10607;gene2611;Nilaparvata_lu…
cellular component	macromolecular complex	GO:0032991	977	23	gene9690;Nilaparvata_lugens_newGene_3317;gene18433;gene8857;gene16807;gene18408;gene2992;gene19505;gene7264;gene10299;gene21027;gene14692;gene11609;gene13075;gene4026;gene1669;gene2628;gene11065;gene4895;gene393;gene5573;gene1207;gene19584
cellular component	organelle part	GO:0044422	771	24	gene2611;gene2992;gene3435;gene16905;gene13301;gene9690;gene3700;gene16305;gene18433;gene9337;Nilaparvata_lugens_newGene_3317;gene18408;gene8857;gene5573;gene3502;gene16371;gene19584;gene11609;gene4026;gene14442;gene1669;gene13075;gene11065;gene9917
cellular component	membrane-enclosed lumen	GO:0031974	236	6	gene19584;gene16305;gene1669;gene11609;gene3435;gene9690
cellular component	extracellular region	GO:0005576	155	5	gene16122;gene15529;gene234;gene14236;gene8913
cellular component	extracellular region part	GO:0044421	75	3	gene16122;gene14236;gene8913
cellular component	synapse	GO:0045202	62	2	Nilaparvata_lugens_newGene_18537;gene5948
cellular component	cell junction	GO:0030054	52	3	Nilaparvata_lugens_newGene_18537;gene5948;gene1669
cellular component	virion	GO:0019012	46	3	gene4026;gene10299;gene7264
cellular component	virion part	GO:0044423	46	3	gene10299;gene7264;gene4026
cellular component	synapse part	GO:0044456	36	2	gene5948;Nilaparvata_lugens_newGene_18537
cellular component	other organism	GO:0044215	1	0
cellular component	other organism part	GO:0044217	1	0
molecular function	catalytic activity	GO:0003824	3540	214	gene3802;Nilaparvata_lugens_newGene_32619;gene4970;gene20669;gene19781;gene10700;gene18494;gene7254;gene18817;gene14461;gene13444;gene2319;gene8254;gene10841;gene20719;gene11027;gene11652;gene7894;gene8143;gene13598;gene5386;gene19778;gene2839;gene4975;gene3697;gene90;gene1406;gene21067;gene5134;gene15440;gene16150;gene16807;gene8;gene16841;gene9337;gene12765;gene20577;gene5534;gene6240;gene18750…
molecular function	binding	GO:0005488	3533	161	gene16876;gene10607;gene1666;gene234;gene16305;gene8144;gene13008;gene851;gene17997;Nilaparvata_lugens_newGene_6293;gene20261;gene16754;gene10578;gene13084;gene6566;Nilaparvata_lugens_newGene_19154;gene13450;gene20004;gene11609;gene13194;gene5710;gene19279;gene14272;gene19469;gene13081;gene10545;gene18805;gene11838;gene16433;gene14704;gene9392;Nilaparvata_lugens_newGene_33274;gene14250;gene17421;…
molecular function	transporter activity	GO:0005215	481	25	Nilaparvata_lugens_newGene_18537;gene393;gene4215;gene1946;gene9917;gene16531;gene21027;gene6014;gene9423;gene2309;gene2611;gene1914;gene5516;gene12478;gene12020;gene16196;gene19034;gene13301;gene11433;gene6005;gene6168;gene6811;gene8857;gene5948;Nilaparvata_lugens_newGene_32619
molecular function	molecular transducer activity	GO:0060089	308	11	gene6971;Nilaparvata_lugens_newGene_18537;gene14250;gene9625;gene10334;gene8305;gene5948;gene14754;gene20577;gene9363;gene14111
molecular function	signal transducer activity	GO:0004871	308	11	gene8305;gene10334;gene14250;gene9625;Nilaparvata_lugens_newGene_18537;gene6971;gene14111;gene9363;gene20577;gene14754;gene5948
molecular function	structural molecule activity	GO:0005198	277	24	gene20438;gene495;gene10043;gene10264;gene6846;gene2628;gene11295;gene10875;gene16187;gene1669;gene12027;gene493;gene13555;gene3991;gene10385;gene18938;gene15362;gene7154;gene14599;gene18408;gene6843;gene18433;gene18937;gene8770
molecular function	nucleic acid binding transcription factor activity	GO:0001071	121	10	gene8305;gene6971;gene11835;gene16899;gene12352;gene14111;gene21295;gene16897;gene1488;gene13817
molecular function	electron carrier activity	GO:0009055	42	2	gene13598;Nilaparvata_lugens_newGene_32619
molecular function	transcription factor activity, protein binding	GO:0000988	38	1	gene19584
molecular function	antioxidant activity	GO:0016209	30	0
molecular function	protein tag	GO:0031386	6	0
molecular function	metallochaperone activity	GO:0016530	2	0
