# Supplementary material for: Repellency Mechanism of Natural Guar Gum-Based Film Incorporated with Citral against Brown Planthopper, Nilaparvata lugens (Stål) (Hemiptera: Delphacidae)
Source: Int J Mol Sci. 2022 Jan 11;23(2):758. doi: 10.3390/ijms23020758 (PMC8776237; doi:10.3390/ijms23020758)
Supplement: Supplementary file 1 [file ijms-23-00758-s001.zip › ╘¡╩╝╩2╛▌/KEGG_enrichment.xls]

#Kegg_pathway	ko_id	Cluster_frequency	Genome_frequency	P-value	Corrected_P-value	rich_factor
Longevity regulating pathway - multiple species	ko04213	18 out of 207 8.69565217391304%	79 out of 4189 1.88589162091191%	2.81266298030047e-08	2.84078961010348e-06	4.61089708310402
Tyrosine metabolism	ko00350	8 out of 207 3.86473429951691%	24 out of 4189 0.572929100023872%	1.15166155881807e-05	0.00116317817440625	6.74557165861514
Glycine, serine and threonine metabolism	ko00260	9 out of 207 4.34782608695652%	32 out of 4189 0.763905466698496%	1.53421691166944e-05	0.00154955908078613	5.69157608695652
Biosynthesis of amino acids	ko01230	15 out of 207 7.2463768115942%	93 out of 4189 2.2201002625925%	3.90363682951644e-05	0.00394267319781161	3.26398628642668
Purine metabolism	ko00230	23 out of 207 11.1111111111111%	217 out of 4189 5.18023394604918%	0.000350481113306045	0.0353985924439105	2.14490527393753
Pentose and glucuronate interconversions	ko00040	7 out of 207 3.38164251207729%	35 out of 4189 0.83552160420148%	0.00133770761425733	0.135108469039991	4.04734299516908
Cysteine and methionine metabolism	ko00270	8 out of 207 3.86473429951691%	49 out of 4189 1.16973024588207%	0.00242682793322513	0.245109621255738	3.30395346544415
One carbon pool by folate	ko00670	5 out of 207 2.41545893719807%	21 out of 4189 0.501312962520888%	0.00298325511368702	0.301308766482389	4.81826547043938
Valine, leucine and isoleucine biosynthesis	ko00290	3 out of 207 1.44927536231884%	7 out of 4189 0.167104320840296%	0.00359077617707859	0.362668393884938	8.67287784679089
Protein processing in endoplasmic reticulum	ko04141	17 out of 207 8.21256038647343%	175 out of 4189 4.1776080210074%	0.00527310201832687	0.532583303851014	1.96585231193927
Fatty acid metabolism	ko01212	9 out of 207 4.34782608695652%	69 out of 4189 1.64717116256863%	0.00631754631432202	0.638072177746524	2.63957151858853
Biosynthesis of unsaturated fatty acids	ko01040	5 out of 207 2.41545893719807%	25 out of 4189 0.5968011458582%	0.00663041042872858	0.669671453301587	4.04734299516908
Valine, leucine and isoleucine degradation	ko00280	8 out of 207 3.86473429951691%	58 out of 4189 1.38457865839102%	0.00704663790148985	0.711710428050475	2.79127103115109
Fatty acid biosynthesis	ko00061	4 out of 207 1.93236714975845%	17 out of 4189 0.405824779183576%	0.00829161475977291	0.837453090737064	4.76157999431657
Lysine biosynthesis	ko00300	1 out of 207 0.483091787439614%	1 out of 4189 0.023872045834328%	0.0494151348770589	1	20.2367149758454
Lipoic acid metabolism	ko00785	2 out of 207 0.966183574879227%	4 out of 4189 0.095488183337312%	0.0136491816974514	1	10.1183574879227
Synthesis and degradation of ketone bodies	ko00072	3 out of 207 1.44927536231884%	11 out of 4189 0.262592504177608%	0.0146146443183679	1	5.51910408432148
Cell cycle	ko04110	1 out of 207 0.483091787439614%	4 out of 4189 0.095488183337312%	0.183546930304589	1	5.05917874396135
Caffeine metabolism	ko00232	3 out of 207 1.44927536231884%	13 out of 4189 0.310336595846264%	0.023550934133569	1	4.67001114827202
Ubiquinone and other terpenoid-quinone biosynthesis	ko00130	3 out of 207 1.44927536231884%	13 out of 4189 0.310336595846264%	0.023550934133569	1	4.67001114827202
Phenylalanine metabolism	ko00360	3 out of 207 1.44927536231884%	14 out of 4189 0.334208641680592%	0.0289051459640459	1	4.33643892339544
Pantothenate and CoA biosynthesis	ko00770	3 out of 207 1.44927536231884%	15 out of 4189 0.35808068751492%	0.0348465042974164	1	4.04734299516908
Phenylalanine, tyrosine and tryptophan biosynthesis	ko00400	1 out of 207 0.483091787439614%	6 out of 4189 0.143232275005968%	0.262326031931696	1	3.37278582930757
2-Oxocarboxylic acid metabolism	ko01210	4 out of 207 1.93236714975845%	25 out of 4189 0.5968011458582%	0.0323876819469272	1	3.23787439613527
Insect hormone biosynthesis	ko00981	3 out of 207 1.44927536231884%	19 out of 4189 0.453568870852232%	0.064268610940144	1	3.1952707856598
Ascorbate and aldarate metabolism	ko00053	5 out of 207 2.41545893719807%	32 out of 4189 0.763905466698496%	0.0189961533775116	1	3.16198671497585
DNA replication	ko03030	6 out of 207 2.89855072463768%	44 out of 4189 1.05037001671043%	0.0198589536516844	1	2.75955204216074
Circadian rhythm - fly	ko04711	2 out of 207 0.966183574879227%	15 out of 4189 0.35808068751492%	0.167607438163359	1	2.69822866344605
Nicotinate and nicotinamide metabolism	ko00760	3 out of 207 1.44927536231884%	23 out of 4189 0.549057054189544%	0.101889386260158	1	2.63957151858853
Alanine, aspartate and glutamate metabolism	ko00250	5 out of 207 2.41545893719807%	39 out of 4189 0.931009787538792%	0.0411645775990991	1	2.5944506379289
Cardiac muscle contraction	ko04260	1 out of 207 0.483091787439614%	9 out of 4189 0.214848412508952%	0.36653333089613	1	2.24852388620505
Butanoate metabolism	ko00650	3 out of 207 1.44927536231884%	28 out of 4189 0.668417283361184%	0.158153979885294	1	2.16821946169772
Mismatch repair	ko03430	3 out of 207 1.44927536231884%	28 out of 4189 0.668417283361184%	0.158153979885294	1	2.16821946169772
beta-Alanine metabolism	ko00410	3 out of 207 1.44927536231884%	30 out of 4189 0.71616137502984%	0.182861795089044	1	2.02367149758454
Apoptosis - fly	ko04214	8 out of 207 3.86473429951691%	82 out of 4189 1.9575077584149%	0.0479676752429385	1	1.97431365618004
Glycerolipid metabolism	ko00561	5 out of 207 2.41545893719807%	52 out of 4189 1.24134638338506%	0.111923592262045	1	1.94583797844667
Starch and sucrose metabolism	ko00500	5 out of 207 2.41545893719807%	52 out of 4189 1.24134638338506%	0.111923592262045	1	1.94583797844667
Nitrogen metabolism	ko00910	2 out of 207 0.966183574879227%	21 out of 4189 0.501312962520888%	0.278381753359878	1	1.92730618817575
Drug metabolism - other enzymes	ko00983	5 out of 207 2.41545893719807%	53 out of 4189 1.26521842921938%	0.118909214865378	1	1.90912405432504
Peroxisome	ko04146	11 out of 207 5.31400966183575%	117 out of 4189 2.79302936261638%	0.0285678809533921	1	1.90259713448119
Selenocompound metabolism	ko00450	2 out of 207 0.966183574879227%	22 out of 4189 0.525185008355216%	0.297040733283885	1	1.83970136144049
FoxO signaling pathway	ko04068	8 out of 207 3.86473429951691%	89 out of 4189 2.12461207925519%	0.0711535174463722	1	1.81903055962655
AGE-RAGE signaling pathway in diabetic complications	ko04933	5 out of 207 2.41545893719807%	56 out of 4189 1.33683456672237%	0.141051319715273	1	1.80684955141477
Terpenoid backbone biosynthesis	ko00900	3 out of 207 1.44927536231884%	34 out of 4189 0.811649558367152%	0.234904856915726	1	1.78559249786871
Pentose phosphate pathway	ko00030	3 out of 207 1.44927536231884%	34 out of 4189 0.811649558367152%	0.234904856915726	1	1.78559249786871
Fructose and mannose metabolism	ko00051	3 out of 207 1.44927536231884%	35 out of 4189 0.83552160420148%	0.248318580709195	1	1.73457556935818
Porphyrin and chlorophyll metabolism	ko00860	4 out of 207 1.93236714975845%	47 out of 4189 1.12198615421342%	0.200780070745415	1	1.72227361496557
Glyoxylate and dicarboxylate metabolism	ko00630	3 out of 207 1.44927536231884%	36 out of 4189 0.859393650035808%	0.261846595433667	1	1.68639291465378
Glycerophospholipid metabolism	ko00564	8 out of 207 3.86473429951691%	96 out of 4189 2.29171640009549%	0.100186558786753	1	1.68639291465378
Glutathione metabolism	ko00480	5 out of 207 2.41545893719807%	61 out of 4189 1.45619479589401%	0.18154310022193	1	1.65874712916766
MAPK signaling pathway - fly	ko04013	10 out of 207 4.83091787439614%	123 out of 4189 2.93626163762234%	0.0810141070290384	1	1.64526138015003
Tryptophan metabolism	ko00380	3 out of 207 1.44927536231884%	39 out of 4189 0.931009787538792%	0.30289923883966	1	1.55667038275734
Histidine metabolism	ko00340	2 out of 207 0.966183574879227%	28 out of 4189 0.668417283361184%	0.406253123129584	1	1.44547964113181
Galactose metabolism	ko00052	2 out of 207 0.966183574879227%	29 out of 4189 0.692289329195512%	0.423725422535416	1	1.39563551557555
Homologous recombination	ko03440	2 out of 207 0.966183574879227%	29 out of 4189 0.692289329195512%	0.423725422535416	1	1.39563551557555
Spliceosome	ko03040	12 out of 207 5.79710144927536%	178 out of 4189 4.24922415851038%	0.167845670356751	1	1.36427291971992
Non-homologous end-joining	ko03450	1 out of 207 0.483091787439614%	15 out of 4189 0.35808068751492%	0.533022241571074	1	1.34911433172303
Drug metabolism - cytochrome P450	ko00982	2 out of 207 0.966183574879227%	30 out of 4189 0.71616137502984%	0.440929967353013	1	1.34911433172303
Fatty acid degradation	ko00071	3 out of 207 1.44927536231884%	46 out of 4189 1.09811410837909%	0.398964016089263	1	1.31978575929427
Pyrimidine metabolism	ko00240	8 out of 207 3.86473429951691%	123 out of 4189 2.93626163762234%	0.261428913744756	1	1.31620910412003
Arginine biosynthesis	ko00220	1 out of 207 0.483091787439614%	16 out of 4189 0.381952733349248%	0.556180937305334	1	1.26479468599034
Metabolism of xenobiotics by cytochrome P450	ko00980	2 out of 207 0.966183574879227%	33 out of 4189 0.787777512532824%	0.490785590859614	1	1.22646757429366
Carbon metabolism	ko01200	10 out of 207 4.83091787439614%	166 out of 4189 3.96275960849845%	0.303970114550203	1	1.21907921541237
Retinol metabolism	ko00830	2 out of 207 0.966183574879227%	34 out of 4189 0.811649558367152%	0.506778136731115	1	1.19039499857914
Wnt signaling pathway	ko04310	6 out of 207 2.89855072463768%	102 out of 4189 2.43494867510146%	0.391233974840852	1	1.19039499857914
N-Glycan biosynthesis	ko00510	3 out of 207 1.44927536231884%	56 out of 4189 1.33683456672237%	0.528578451056047	1	1.08410973084886
Nucleotide excision repair	ko03420	3 out of 207 1.44927536231884%	56 out of 4189 1.33683456672237%	0.528578451056047	1	1.08410973084886
Arginine and proline metabolism	ko00330	3 out of 207 1.44927536231884%	57 out of 4189 1.3607066125567%	0.540704764366151	1	1.0650902618866
Citrate cycle (TCA cycle)	ko00020	3 out of 207 1.44927536231884%	58 out of 4189 1.38457865839102%	0.552651578785235	1	1.04672663668166
Fanconi anemia pathway	ko03460	3 out of 207 1.44927536231884%	59 out of 4189 1.40845070422535%	0.564414028784293	1	1.02898550724638
mRNA surveillance pathway	ko03015	5 out of 207 2.41545893719807%	103 out of 4189 2.45882072093578%	0.582171729777955	1	0.98236480465269
RNA polymerase	ko03020	2 out of 207 0.966183574879227%	44 out of 4189 1.05037001671043%	0.647962305662259	1	0.919850680720246
Amino sugar and nucleotide sugar metabolism	ko00520	3 out of 207 1.44927536231884%	67 out of 4189 1.59942707089998%	0.651465562121797	1	0.90612156608263
mTOR signaling pathway	ko04150	6 out of 207 2.89855072463768%	136 out of 4189 3.24659823346861%	0.672081003621903	1	0.892796248934356
Endocytosis	ko04144	8 out of 207 3.86473429951691%	185 out of 4189 4.41632847935068%	0.704083171880864	1	0.875101188144666
Phagosome	ko04145	4 out of 207 1.93236714975845%	93 out of 4189 2.2201002625925%	0.683077459716128	1	0.870396343047114
Folate biosynthesis	ko00790	1 out of 207 0.483091787439614%	24 out of 4189 0.572929100023872%	0.704683119597799	1	0.843196457326892
Propanoate metabolism	ko00640	2 out of 207 0.966183574879227%	49 out of 4189 1.16973024588207%	0.70566560861646	1	0.825988366361037
Inositol phosphate metabolism	ko00562	3 out of 207 1.44927536231884%	77 out of 4189 1.83814752924326%	0.741916382638998	1	0.788443440617354
Apoptosis - multiple species	ko04215	1 out of 207 0.483091787439614%	27 out of 4189 0.644545237526856%	0.746572197565925	1	0.749507962068349
Glycosylphosphatidylinositol(GPI)-anchor biosynthesis	ko00563	1 out of 207 0.483091787439614%	27 out of 4189 0.644545237526856%	0.746572197565925	1	0.749507962068349
Protein export	ko03060	1 out of 207 0.483091787439614%	30 out of 4189 0.71616137502984%	0.782544146506589	1	0.674557165861514
Regulation of autophagy	ko04140	1 out of 207 0.483091787439614%	33 out of 4189 0.787777512532824%	0.813431322131108	1	0.613233787146831
Base excision repair	ko03410	1 out of 207 0.483091787439614%	34 out of 4189 0.811649558367152%	0.822723842900807	1	0.595197499289571
Steroid biosynthesis	ko00100	1 out of 207 0.483091787439614%	36 out of 4189 0.859393650035808%	0.839949483936173	1	0.562130971551261
Glycolysis / Gluconeogenesis	ko00010	2 out of 207 0.966183574879227%	72 out of 4189 1.71878730007162%	0.878766536207046	1	0.562130971551261
Lysosome	ko04142	4 out of 207 1.93236714975845%	150 out of 4189 3.5808068751492%	0.944940888303784	1	0.539645732689211
Ribosome biogenesis in eukaryotes	ko03008	3 out of 207 1.44927536231884%	113 out of 4189 2.69754117927906%	0.924638798399504	1	0.53725791971271
Phototransduction - fly	ko04745	1 out of 207 0.483091787439614%	40 out of 4189 0.95488183337312%	0.869561815765725	1	0.505917874396135
RNA transport	ko03013	5 out of 207 2.41545893719807%	203 out of 4189 4.84602530436858%	0.976589399391177	1	0.498441255562695
Lysine degradation	ko00310	2 out of 207 0.966183574879227%	92 out of 4189 2.19622821675818%	0.947192343997667	1	0.439928586431422
Basal transcription factors	ko03022	1 out of 207 0.483091787439614%	48 out of 4189 1.14585820004774%	0.913416302143978	1	0.421598228663446
RNA degradation	ko03018	2 out of 207 0.966183574879227%	96 out of 4189 2.29171640009549%	0.955498599489587	1	0.421598228663446
Hippo signaling pathway - fly	ko04391	2 out of 207 0.966183574879227%	102 out of 4189 2.43494867510146%	0.965663896413069	1	0.396798332859714
Neuroactive ligand-receptor interaction	ko04080	2 out of 207 0.966183574879227%	105 out of 4189 2.50656481260444%	0.969872825290817	1	0.385461237635151
Proteasome	ko03050	1 out of 207 0.483091787439614%	53 out of 4189 1.26521842921938%	0.933007446767248	1	0.381824810865008
Pyruvate metabolism	ko00620	1 out of 207 0.483091787439614%	57 out of 4189 1.3607066125567%	0.945449427483691	1	0.355030087295534
Ubiquitin mediated proteolysis	ko04120	3 out of 207 1.44927536231884%	179 out of 4189 4.27309620434471%	0.994593626075523	1	0.339162820824225
Aminoacyl-tRNA biosynthesis	ko00970	1 out of 207 0.483091787439614%	66 out of 4189 1.57555502506565%	0.965666852982649	1	0.306616893573415
Oxidative phosphorylation	ko00190	2 out of 207 0.966183574879227%	138 out of 4189 3.29434232513726%	0.993138488136023	1	0.293285724287615
Ribosome	ko03010	2 out of 207 0.966183574879227%	179 out of 4189 4.27309620434471%	0.998993185011872	1	0.22610854721615
