# Supplementary material for: Repellency Mechanism of Natural Guar Gum-Based Film Incorporated with Citral against Brown Planthopper, Nilaparvata lugens (Stål) (Hemiptera: Delphacidae)
Source: Int J Mol Sci. 2022 Jan 11;23(2):758. doi: 10.3390/ijms23020758 (PMC8776237; doi:10.3390/ijms23020758)
Supplement: Supplementary file 1 [file ijms-23-00758-s001.zip › ╘¡╩╝╩2╛▌/qRT-PCR.xls]

## Sheet: 797
	样品名字	Ct平均值	Ct标准偏差
	A-1	17.74	0.15
	A-2	16.32	0.08
	A-3	16.46	0.07
	E-1	16.81	0.02											1	0.907519	0.959264	1.24833	1.26576	1.31951
	E-2	16.28	0.03												0.955594			1.27787
	E-3	16.61	0.02												b			a
																	0.747805
(Vandesempele,2001)	内参基因		目的基因		内参基因		目的基因		相对参照样品的表达量
	U6		797
扩增效率	1		1
样品名称	Cq值	Cq SD	Cq值	Cq SD	RQ	RQ CV	RQ	RQ CV	Expression	Expression SD
A-1	23.58	17.74	0.15	0.15	1	12.2964	1	0.103972	1	12.2969
A-2	23.37	16.32	0.08	0.08	1.15669	11.3122	1.04972	0.0554518	0.907519	10.2661
A-3	23.46	16.46	0.09	0.07	1.08673	11.4092	1.04247	0.0485203	0.959264	10.9445
E-1	23.77	16.81	0.02	0.02	0.876606	11.6518	1.09429	0.0138629	1.24833	14.5453
E-2	23.8	16.28	0.03	0.03	0.858565	11.2844	1.08673	0.0207944	1.26576	14.2834
E-3	23.85	16.61	0.02	0.02	0.82932	11.5132	1.09429	0.0138629	1.31951	15.1917
SD	标准偏差			A	0.955594
RQ	Relative quantity/相对表达量			E	1.27787
RQ CV	SD/RQ
CT值	检测到荧光信号时的循环数
Cq值	3复孔CT值的平均值

## Sheet: 13110
	样品名字	Ct平均值	Ct标准偏差
	A-1	27.28	0.13
	A-2	26.64	0.09
	A-3	26.96	0.12
	E-1	27.21	0.19
	E-2	27.91	0.35
	E-3	29.4	0.33
												1	1.08673	1.1487	0.417544	0.384219	0.441351
											average		1.07848			0.414371
(Vandesempele,2001)	内参基因		目的基因		内参基因		目的基因		相对参照样品的表达量		significance		a			b
	U6		13110												2.60268
扩增效率	1		1
样品名称	Cq值	Cq SD	Cq值	Cq SD	RQ	RQ CV	RQ	RQ CV	Expression	Expression SD
A-1	23.58	0.16	27.28	0.13	1	0.110904	1	0.0901091	1	0.142896
A-2	23.47	0.13	27.05	0.09	1.07923	0.0901091	1.17283	0.0623832	1.08673	0.119102
A-3	23.46	0.11	26.96	0.12	1.08673	0.0762462	1.24833	0.0831777	1.1487	0.129615
E-1	23.77	0.19	28.73	0.19	0.876606	0.131698	0.366021	0.131698	0.417544	0.0777672
E-2	23.6	0.37	28.68	0.35	0.986233	0.256464	0.378929	0.242602	0.384219	0.13564
E-3	23.62	0.19	28.5	0.33	0.972655	0.131698	0.429283	0.228739	0.441351	0.116491
SD	标准偏差				A	1.07848
RQ	Relative quantity/相对表达量				E	0.414371
RQ CV	SD/RQ
CT值	检测到荧光信号时的循环数
Cq值	3复孔CT值的平均值

## Sheet: U6
样品名字	基因	Ct	Ct平均值	Ct标准偏差		样品名字	Ct平均值	Ct标准偏差
A-1	U6	23.52	23.58	0.16		A-1	23.58	0.16
A-1	U6	23.46	23.58	0.16		A-2	23.47	0.13				23.58	23.47	23.46	23.57	23.6	23.62
A-1	U6	23.77	23.58	0.16		A-3	23.46	0.11			average		23.5033			23.5967
A-2	U6	23.56	23.47	0.13		E-1	23.57	0.19			significance		a			a
A-2	U6	23.37	23.47	0.13		E-2	23.6	0.37
A-3	U6	23.33	23.46	0.11		E-3	23.62	0.09
A-3	U6	23.49	23.46	0.11
A-3	U6	23.55	23.46	0.11
E-1	U6	23.74	23.57	0.19
E-1	U6	23.59	23.57	0.19
E-1	U6	23.97	23.57	0.19
E-2	U6	23.17	23.6	0.37
E-2	U6	23.79	23.6	0.37
E-2	U6	23.85	23.6	0.37
E-3	U6	23.69	23.62	0.09
E-3	U6	23.66	23.62	0.09
E-3	U6	23.51	23.62	0.09

## Sheet: 汇总
										与对照相比
			样品组			平均	方差	根号3	标准误	差异性	差异表达倍数	一致性	对照组			平均	方差	根号3	标准误	差异性
	OBPs	gene 797	1	0.907519	0.959264	0.955594	0.0463495	1.73205	0.0267599	*	0.747805	yes	1.24833	1.26576	1.31951	1.27787	0.0371014	1.73205	0.0214205
	GRs/ORs	gene 13110	1	1.08673	1.1487	1.07848	0.0746923	1.73205	0.0431236	*	2.60268	yes	0.417544	0.384219	0.441351	0.414371	0.0286982	1.73205	0.0165689
